# Supplementary material for: OsMADS1 Interacts with OsMADS22 and OsYABBY5 to Regulate Floral Organ and Meristem Identity in Rice
Source: Plants (Basel). 2026 Apr 21;15(8):1271. doi: 10.3390/plants15081271 (PMC13120218; doi:10.3390/plants15081271)
Supplement: Supplementary file 1 [file plants-15-01271-s001.zip]

Archive with 1 entries (1 files):
- plants-4235775-supplementary.xlsx
