# Supplementary material for: OsMADS1 Interacts with OsMADS22 and OsYABBY5 to Regulate Floral Organ and Meristem Identity in Rice
Source: Plants (Basel). 2026 Apr 21;15(8):1271. doi: 10.3390/plants15081271 (PMC13120218; doi:10.3390/plants15081271)
Supplement: Supplementary file 1 [file plants-15-01271-s001.zip › plants-4235775-supplementary.xlsx]

## Sheet: Supplementary table1
Table S1.Primers used in this study.
Primer name	Sequence 5'-3'	Purpose
osmads1-F	GGGGAAGGTGGAGCTGAA	Mutant identification
osmads1-R	TCGACCGGATTTTCCCTCAG
osmads22-F	TACCTGGAGCTTGCGAAGTG
osmads22-R	GGGAGAGGCGGGAGATAAAG
osyabby5-F	TAAAGCCTCGTTCCGTTGCA
osyabby5-R	TTACGTACAAGGAGGCCGTG
OsMADS1-OE-F	TTACTTCTGCACTAGGTACCATCAGGTAGCCAAACCACACCAC	Transgenic assay
OsMADS1-OE-R	GAATTCCCGGGGATCCTATCCAGCCGGATGGGATG
OsMADS22-OE-F	TTACTTCTGCACTAGGTACCATGGCGCGGGAGAGG
OsMADS22-OE-R	GAATTCCCGGGGATCC CTTCCATGCACCACAAGGC
OsYABBY5-OE-F	TTACTTCTGCACTAGGTACC ATGATGTCGTCGGCGCC
OsYABBY5-OE-R	GAATTCCCGGGGATCC GAATGGAGTGACACCCATGC
OsMADS1-BD-F	AATTCCCGGGGATCATGGGGAGGGGGAAGGT	Yeast 2-hybrid assay
OsMADS1-BD-R	CAGGTCGACGGATCTATCCAGCCGGATGGGATGTG
OsMADS22-AD-F	GGAGGCCAGTGAATTCATGGCGCGGGAGAGG
OsMADS22-AD-R	CGAGCTCGATGGATCCCTTCCATGCACCACAAGGC
OsYABBY5-AD-F	GGAGGCCAGTGAATTCATGATGTCGTCGGCGCC
OsYABBY5-AD-R	CGAGCTCGATGGATCCGAATGGAGTGACACCCATGC
Actin-qRT-PCR-F	TGCTATGTACGTCGCCATCCAG	qPCR
Actin-qRT-PCR-F	AATGAGTAACCACGCTCCGTCA
OsMADS1-qRT-PCR- F	TCTTGGTGAGGATTTGGGC
OsMADS1-qRT-PCR- R	CCTTGCTCTTCAGATCAAACAG
OsMADS55-qRT-PCR- F	TCGCTTAATTCGTGCAAGTTATG
OsMADS55-qRT-PCR- R	AAGTCTCAGCCGAGGTCACAA
OsMADS1-62SK-F	GCCGCTCTAGAACTAGTGGATCCATGGGGAGGGGGAAGGTG	Dual-luciferase reporter assay
OsMADS1-62SK-R	TTGGTACCGGGCCCCCCCTCGAGTCATATCCAGCCGGATGGGAT
OsMADS22-62SK-F	GCCGCTCTAGAACTAGTGGATCCATGGCGCGGGAGAGG
OsMADS22-62SK-R	TTGGTACCGGGCCCCCCCTCGAGGCCTTGTGGTGCATGGAAGTAA
OsYABBY5-62SK-F	GCCGCTCTAGAACTAGTGGATCCATGATGTCGTCGGCGCC
OsYABBY5-62SK-R	TTGGTACCGGGCCCCCCCTCGAGTTAGAATGGAGTGACACCCATGC
OsMADS55-0800-F	CACTATAGGGCGAATTGGGTACCGGAGACTGGGAAGTTTCCGT
OsMADS55-0800-R	TATGTTTTTGGCGTCTTCCATGGCTCCTCCGCGACAGAAAACT
0800-F	AAGTTGGGTAACGCCAGG
0800-R	CTCTCCAGCGGTTCCATCTT
OsMADS1-cLUC-F	TCCCGGGGCGGTACCATGGGGAGGGGGAAGGTG	Split firefly luciferase complementation imaging assay
OsMADS1-cLUC-R	GCTCTGCAGGTCGACTCATATCCAGCCGGATGGGAT
OsMADS22-nLUC-F	GACGAGCTCGGTACC ATGGCGCGGGAGAGG
OsMADS22-nLUC-R	CGAGATCTGGTCGAC CTTCCATGCACCACAAGGC
OsYABBY5-nLUC-F	GACGAGCTCGGTACC ATGATGTCGTCGGCGCC
OsYABBY5-nLUC-R	CGAGATCTGGTCGAC GAATGGAGTGACACCCATGC
OsMADS1-Flag-F	CCAAATCGACTCTAGAAAGCTTATGGGGAGGGGGAAGGT	Co-immunoprecipitation assay
OsMADS1-Flag-R	CGTCTTTGTAGTCCATGGTACCTATCCAGCCGGATGGGATGTG
OsMADS22-GFP-F	CAAATCGACTCTAGA AAGCTTATGGCGCGGGAGAGG
OsMADS22-GFP-R	GCCCTTGCTCACCAT GGTACCCTTCCATGCACCACAAGGC
OsYABBY5-GFP-F	CAAATCGACTCTAGA AAGCTTATGATGTCGTCGGCGCC
OsYABBY5-GFP-R	GCCCTTGCTCACCAT GGTACCGAATGGAGTGACACCCATGC

## Sheet: Supplementary table2
Table S2.DEGs between the wild type and OsMADS1-OE plants.
GeneID	Symbol	fpkmMean	log2FoldChange	pvalue	padj	regulated	OES11 (FPKM)	OES13 (FPKM)	OES12 (FPKM)	WT2 (FPKM)	WT1 (FPKM)	WT3 (FPKM)	OES11 (Count)	OES13 (Count)	OES12 (Count)	WT2 (Count)	WT1 (Count)	WT3 (Count)	go_id	go_class	go_description	KO_id	pathway_id	pathway_description	nr	pfam_id	pfam_description	swiss	eggNOG_group	eggNOG_class	eggNOG_function	COGID	COGName	COGFunctionalCategory	COGFunctionalCategoryDescription	KOGName	KOGFuncCode	KOGFuncCategories	KOGFuncDescription	TransFactor
Os02g0181900	Os02g0181900	3.5222	5.20915	0	0	up	48.5154	48.8592	49.6951	1.61362	1.59907	1.70533	6359	6610	5391	232	188	179	GO:0009658;GO:0009274;GO:0042802;GO:0009408;GO:0009507;GO:0042026;GO:0016020;GO:0005829;GO:0005737;GO:0034605;GO:0016887;GO:0009570;GO:0009536;GO:0031249;GO:0005739;GO:0009532;GO:0009941;GO:0006355;GO:0005524;GO:0005886;	BP;CC;MF;BP;CC;BP;CC;CC;CC;BP;MF;CC;CC;MF;CC;CC;CC;BP;MF;CC;	chloroplast organization;peptidoglycan-based cell wall;identical protein binding;response to heat;chloroplast;protein refolding;membrane;cytosol;cytoplasm;cellular response to heat;ATP hydrolysis activity;chloroplast stroma;plastid;denatured protein binding;mitochondrion;plastid stroma;chloroplast envelope;regulation of DNA-templated transcription;ATP binding;plasma membrane;	K03695	-	-	chaperone protein ClpB3, mitochondrial [Oryza sativa Japonica Group]	PF07724.18	AAA domain (Cdc48 subfamily)	Chaperone protein ClpB3, mitochondrial OS=Oryza sativa subsp. japonica OX=39947 GN=CLPB3 PE=2 SV=3	3KQQ5	O	Belongs to the ClpA ClpB family	COG0542	ATP-dependent Clp protease, ATP-binding subunit ClpA	O	Posttranslational modification, protein turnover, chaperones	KOG1051	[O]	Posttranslational modification, protein turnover, chaperones;	Chaperone HSP104 and related ATP-dependent Clp proteases	-
Os04g0459000	Os04g0459000	5.21286	-1.92922	0	0	down	16.0795	16.8755	16.4724	76.1903	78.292	78.7053	2673	2895	2266	13874	11618	10429	GO:0033595;GO:0045648;GO:0005730;GO:0045595;GO:0014045;GO:0015833;GO:0010218;GO:0005764;GO:0071356;GO:0071236;GO:0010541;GO:0005743;GO:2001225;GO:0097068;GO:0055037;GO:0046943;GO:0060857;GO:0000770;GO:0001654;GO:0006518;GO:0005765;GO:0005829;GO:0009630;GO:0070730;GO:0031154;GO:0005773;GO:0071312;GO:0062157;GO:0022857;GO:0009958;GO:0042908;GO:1905237;GO:0006972;GO:0004252;GO:0042626;GO:0071466;GO:…	BP;BP;CC;BP;BP;BP;BP;CC;BP;BP;BP;CC;BP;BP;CC;MF;BP;BP;BP;BP;CC;CC;BP;BP;BP;CC;BP;CC;MF;BP;BP;BP;BP;MF;MF;BP;BP;BP;CC;BP;BP;CC;BP;CC;BP;BP;BP;BP;BP;BP;BP;BP;CC;BP;MF;BP;BP;CC;BP;BP;MF;CC;CC;CC;MF;BP;MF;MF;BP;BP;CC;BP;BP;MF;BP;BP;BP;BP;BP;MF;CC;BP;BP;CC;BP;BP;BP;CC;CC;BP;BP;MF;CC;BP;MF;BP;MF;BP;BP;BP;BP;CC;BP;CC;BP;MF;BP;BP;MF;BP;BP;BP;CC;BP;BP;BP;BP;BP;MF;BP;BP;BP;BP;BP;CC;BP;BP;BP;CC;BP;BP;CC;BP;…	response to genistein;positive regulation of erythrocyte differentiation;nucleolus;regulation of cell differentiation;establishment of endothelial blood-brain barrier;peptide transport;response to far red light;lysosome;cellular response to tumor necrosis factor;cellular response to antibiotic;acropetal auxin transport;mitochondrial inner membrane;regulation of chloride transport;response to thyr…	K05658	ko02010	ABC transporters	ABC transporter B family member 19 [Oryza sativa Japonica Group]	PF00664.27	ABC transporter transmembrane region	ABC transporter B family member 19 OS=Arabidopsis thaliana OX=3702 GN=ABCB19 PE=1 SV=1	3KW9H	Q	ABC transporter B family member	COG1132	ABC-type multidrug transport system, ATPase and permease component	V	Defense mechanisms	KOG0055	[Q]	Secondary metabolites biosynthesis, transport and catabolism;	Multidrug/pheromone exporter, ABC superfamily	-
Os04g0691800	Os04g0691800	3.22761	2.73456	0	0	up	18.8339	19.0939	17.9718	3.2803	3.35171	3.79662	2827	2957	2232	540	450	455	GO:0009651;GO:0019992;GO:0043565;GO:0035249;GO:0051592;GO:0031965;GO:0099502;GO:0044877;GO:0047498;GO:0042734;GO:0045921;GO:0005764;GO:0001786;GO:0008289;GO:0048574;GO:0055037;GO:0097091;GO:0048729;GO:0005765;GO:0005829;GO:0050764;GO:0099526;GO:0019722;GO:0051966;GO:1902883;GO:0017075;GO:0009958;GO:0010808;GO:0009911;GO:0017158;GO:1990926;GO:0009908;GO:0000139;GO:0009414;GO:0046982;GO:0030154;GO:…	BP;MF;MF;BP;BP;CC;BP;MF;MF;CC;BP;CC;MF;MF;BP;CC;BP;BP;CC;CC;BP;BP;BP;BP;BP;MF;BP;BP;BP;BP;BP;BP;CC;BP;MF;BP;CC;MF;CC;CC;BP;CC;BP;CC;MF;BP;CC;BP;CC;BP;CC;BP;BP;BP;CC;CC;BP;BP;BP;BP;CC;BP;BP;BP;BP;BP;BP;MF;MF;BP;BP;BP;BP;MF;BP;CC;BP;BP;BP;BP;CC;CC;MF;BP;CC;CC;MF;BP;BP;CC;BP;CC;CC;BP;BP;CC;BP;CC;CC;MF;BP;BP;CC;CC;CC;BP;CC;BP;MF;MF;BP;CC;BP;MF;MF;CC;MF;BP;MF;MF;CC;MF;BP;CC;CC;BP;MF;CC;BP;MF;BP;CC;MF;…	response to salt stress;diacylglycerol binding;sequence-specific DNA binding;synaptic transmission, glutamatergic;response to calcium ion;nuclear membrane;calcium-dependent activation of synaptic vesicle fusion;protein-containing complex binding;calcium-dependent phospholipase A2 activity;presynaptic membrane;positive regulation of exocytosis;lysosome;phosphatidylserine binding;lipid binding;long…	-	-	-	FT-interacting protein 1 [Oryza sativa Japonica Group]	PF08372.14	Plant phosphoribosyltransferase C-terminal	Multiple C2 domain and transmembrane region protein 6 OS=Arabidopsis thaliana OX=3702 GN=MCTP6 PE=2 SV=1	3KREU	S	Plant phosphoribosyltransferase C-terminal	-	-	-	-	-	-	-	-	-
Os04g0486600	Os04g0486600	8.7519	1.49483	0	0	up	655.794	628.885	662.043	278.536	294.733	282.1	34506	34149	28822	16057	13848	11833	GO:0006094;GO:0097718;GO:0050832;GO:0005730;GO:0009408;GO:0031965;GO:0080144;GO:0015630;GO:0071555;GO:0050821;GO:0031640;GO:1990904;GO:0005829;GO:0005811;GO:0043123;GO:0000226;GO:0051775;GO:1900745;GO:0009744;GO:0019933;GO:0031430;GO:0046686;GO:0010154;GO:0032991;GO:0080022;GO:0061621;GO:0051873;GO:0034599;GO:0031906;GO:0019828;GO:0043066;GO:0035606;GO:0048471;GO:0009986;GO:0071470;GO:0048046;GO:…	BP;MF;BP;CC;BP;CC;BP;CC;BP;BP;BP;CC;CC;CC;BP;BP;BP;BP;BP;BP;CC;BP;BP;CC;BP;BP;BP;BP;CC;MF;BP;BP;CC;CC;BP;CC;BP;BP;MF;BP;BP;CC;CC;MF;BP;BP;CC;BP;BP;MF;BP;CC;BP;CC;BP;CC;BP;MF;MF;MF;CC;CC;CC;BP;CC;CC;CC;BP;CC;CC;CC;MF;BP;BP;MF;CC;BP;MF;BP;CC;BP;MF;CC;MF;BP;CC;CC;MF;BP;CC;MF;BP;BP;CC;BP;BP;CC;CC;MF;BP;BP;CC;MF;CC;CC;BP;CC;	gluconeogenesis;disordered domain specific binding;defense response to fungus;nucleolus;response to heat;nuclear membrane;intracellular amino acid homeostasis;microtubule cytoskeleton;cell wall organization;protein stabilization;killing of cells of another organism;ribonucleoprotein complex;cytosol;lipid droplet;positive regulation of canonical NF-kappaB signal transduction;microtubule cytoskelet…	K00134	ko01230;ko00710;ko00010;ko01110;ko01100;ko01200	Biosynthesis of amino acids;Carbon fixation by Calvin cycle;Glycolysis / Gluconeogenesis;Biosynthesis of secondary metabolites;Metabolic pathways;Carbon metabolism	glyceraldehyde-3-phosphate dehydrogenase 2, cytosolic [Oryza sativa Japonica Group]	PF02800.24	Glyceraldehyde 3-phosphate dehydrogenase, C-terminal domain	Glyceraldehyde-3-phosphate dehydrogenase 2, cytosolic OS=Oryza sativa subsp. japonica OX=39947 GN=GAPC2 PE=1 SV=1	3KVQW	G	Belongs to the glyceraldehyde-3-phosphate dehydrogenase family	COG0057	Glyceraldehyde-3-phosphate dehydrogenase/erythrose-4-phosphate dehydrogenase	G	Carbohydrate transport and metabolism	KOG0657	[G]	Carbohydrate transport and metabolism;	Glyceraldehyde 3-phosphate dehydrogenase	-
Os06g0523100	Os06g0523100	6.55884	1.43699	0	0	up	139.798	136.616	135.427	62.914	63.5637	63.3722	10241	10193	8091	4967	4099	3629	GO:0003700;GO:0016310;GO:0006952;GO:0043565;GO:0004674;GO:0043531;GO:0009941;GO:0005634;GO:0007165;GO:0005524;	MF;BP;BP;MF;MF;MF;CC;CC;BP;MF;	DNA-binding transcription factor activity;phosphorylation;defense response;sequence-specific DNA binding;protein serine/threonine kinase activity;ADP binding;chloroplast envelope;nucleus;signal transduction;ATP binding;	-	-	-	uncharacterized protein LOC4341173 [Oryza sativa Japonica Group]	-	-	Probable WRKY transcription factor 19 OS=Arabidopsis thaliana OX=3702 GN=WRKY19 PE=1 SV=1	3KUK3	-	-	-	-	-	-	-	-	-	-	-
Os08g0536100	Os08g0536100	6.70804	1.85506	0	0	up	185.351	173.82	171.035	60.8974	61.0401	59.6799	22137	21441	16931	7951	6526	5681	GO:0005634;	CC;	nucleus;	-	-	-	uncharacterized LOC4346160 [Oryza sativa Japonica Group]	PF13889.10	Chromosome segregation during meiosis	Atos homolog protein B OS=Pongo abelii OX=9601 GN=ATOSB PE=2 SV=1	3KTPV	S	DUF4210	-	-	-	-	KOG2306	[S]	Function unknown;	Uncharacterized conserved protein	-
Os06g0142300	Os06g0142300	7.22645	3.22973	0	0	up	407.673	412.072	403.077	51.6704	54.1429	55.9317	9392	9797	7685	1305	1114	1028	GO:0016020;GO:0009877;	CC;BP;	membrane;nodulation;	-	-	-	early nodulin-93 [Oryza sativa Japonica Group]	PF03386.18	Early nodulin 93 ENOD93 protein	Early nodulin-93 OS=Glycine max OX=3847 PE=2 SV=1	3M7BW	S	Early nodulin 93 ENOD93 protein	-	-	-	-	-	-	-	-	-
Os02g0127900	Os02g0127900	4.53686	2.23164	0	0	up	42.7796	42.1115	43.6881	10.8522	12.1842	10.8706	4155	4221	3512	1155	1057	842	-	-	-	-	-	-	uncharacterized LOC4328170 [Oryza sativa Japonica Group]	-	-	-	3MB3A	S	Encoded by	-	-	-	-	-	-	-	-	-
Os04g0530500	Os04g0530500	6.8554	1.51091	0	0	up	177.916	177.603	166.376	74.4666	75.7914	76.7662	8482	8739	6571	3884	3225	2924	GO:0009611;GO:0070936;GO:0009617;GO:0060340;GO:0051607;GO:0009793;GO:2000785;GO:0042802;GO:0005778;GO:0043161;GO:0061630;GO:0044877;GO:0032527;GO:0031648;GO:0005789;GO:0018996;GO:0009853;GO:0006513;GO:0009409;GO:0009723;GO:0016020;GO:0008270;GO:0036503;GO:0070534;GO:0030163;GO:0010507;GO:0005829;GO:0005741;GO:0006970;GO:0046872;GO:0071456;GO:0004842;GO:0044390;GO:0043130;GO:0051865;GO:0007031;GO:…	BP;BP;BP;BP;BP;BP;BP;MF;CC;BP;MF;MF;BP;BP;CC;BP;BP;BP;BP;BP;CC;MF;BP;BP;BP;BP;CC;CC;BP;MF;BP;MF;MF;MF;BP;BP;BP;BP;CC;CC;BP;BP;BP;BP;CC;BP;BP;BP;BP;CC;BP;BP;BP;BP;CC;CC;CC;BP;BP;CC;	response to wounding;protein K48-linked ubiquitination;response to bacterium;positive regulation of type I interferon-mediated signaling pathway;defense response to virus;embryo development ending in seed dormancy;regulation of autophagosome assembly;identical protein binding;peroxisomal membrane;proteasome-mediated ubiquitin-dependent protein catabolic process;ubiquitin protein ligase activity;p…	K10666	ko04141	Protein processing in endoplasmic reticulum	E3 ubiquitin-protein ligase RMA1H1 [Oryza sativa Japonica Group]	PF00097.29	Zinc finger, C3HC4 type (RING finger)	E3 ubiquitin-protein ligase RMA1H1 OS=Capsicum annuum OX=4072 GN=RMA1H1 PE=1 SV=1	3KSUN	O	RING-type zinc-finger	-	-	-	-	KOG0823	[O]	Posttranslational modification, protein turnover, chaperones;	Predicted E3 ubiquitin ligase	-
Os05g0469600	Os05g0469600	7.58724	4.02963	0	0	up	696.736	706.776	670.279	51.052	51.4777	54.8495	61018	63882	48582	4900	4026	3831	GO:0050695;GO:0016831;GO:0003984;GO:0009274;GO:0043231;GO:0042802;GO:0030445;GO:0061629;GO:0045944;GO:0006552;GO:0006572;GO:0050660;GO:0016829;GO:0009507;GO:0090180;GO:0019655;GO:0006067;GO:0019596;GO:0019752;GO:0009082;GO:0006091;GO:0006629;GO:0030976;GO:1903512;GO:0006631;GO:0047434;GO:0009098;GO:0030446;GO:0009635;GO:0005782;GO:0050177;GO:0009986;GO:0004737;GO:0005829;GO:0005737;GO:0071456;GO:…	MF;MF;MF;CC;CC;MF;CC;MF;BP;BP;BP;MF;MF;CC;BP;BP;BP;BP;BP;BP;BP;BP;MF;BP;BP;MF;BP;CC;BP;CC;MF;CC;MF;CC;CC;BP;MF;BP;BP;BP;BP;CC;BP;MF;MF;BP;BP;BP;BP;BP;BP;BP;BP;MF;MF;CC;CC;BP;BP;CC;BP;MF;CC;BP;MF;BP;CC;BP;MF;CC;MF;CC;MF;MF;CC;	benzoylformate decarboxylase activity;carboxy-lyase activity;acetolactate synthase activity;peptidoglycan-based cell wall;intracellular membrane-bounded organelle;identical protein binding;yeast-form cell wall;RNA polymerase II-specific DNA-binding transcription factor binding;positive regulation of transcription by RNA polymerase II;L-leucine catabolic process;tyrosine catabolic process;flavin a…	K01568	ko00010;ko01110;ko01100	Glycolysis / Gluconeogenesis;Biosynthesis of secondary metabolites;Metabolic pathways	pyruvate decarboxylase 1 [Oryza sativa Japonica Group]	PF02776.22	Thiamine pyrophosphate enzyme, N-terminal TPP binding domain	Pyruvate decarboxylase 1 OS=Oryza sativa subsp. japonica OX=39947 GN=PDC1 PE=2 SV=1	3M4XE	EH	Belongs to the TPP enzyme family	COG3961	TPP-dependent 2-oxoacid decarboxylase, includes indolepyruvate decarboxylase	GHR	-	KOG1184	[EH]	Amino acid transport and metabolism; Coenzyme transport and metabolism;	Thiamine pyrophosphate-requiring enzyme	-
Os01g0215700	Os01g0215700	5.45909	-1.92765	0	0	down	18.4018	20.7458	19.8713	93.8768	94.1816	90.1229	1222	1406	1082	6796	5528	4730	GO:0009611;GO:0090406;GO:0005576;GO:0050832;GO:0016788;GO:0050285;GO:0008126;GO:0052689;GO:0009507;GO:0007029;GO:0032527;GO:0009871;GO:0010226;GO:0022626;GO:0009506;GO:0006629;GO:0019863;GO:0009625;GO:0010930;GO:0006631;GO:0009534;GO:0009723;GO:0009627;GO:0098542;GO:0009734;GO:0048046;GO:0099503;GO:0005829;GO:0016042;GO:0016297;GO:0009820;GO:0009753;GO:0016746;GO:0005773;GO:0006952;GO:0009705;GO:…	BP;CC;CC;BP;MF;MF;MF;MF;CC;BP;BP;BP;BP;CC;CC;BP;MF;BP;BP;BP;CC;BP;BP;BP;BP;CC;CC;CC;BP;MF;BP;BP;MF;CC;BP;CC;CC;CC;MF;CC;MF;BP;CC;CC;BP;CC;CC;CC;CC;MF;CC;BP;BP;BP;BP;BP;CC;MF;MF;BP;CC;CC;BP;BP;MF;BP;	response to wounding;pollen tube;extracellular region;defense response to fungus;hydrolase activity, acting on ester bonds;sinapine esterase activity;acetylesterase activity;carboxylic ester hydrolase activity;chloroplast;endoplasmic reticulum organization;protein exit from endoplasmic reticulum;jasmonic acid and ethylene-dependent systemic resistance, ethylene mediated signaling pathway;response…	-	-	-	GDSL esterase/lipase At5g45910 [Oryza sativa Japonica Group]	PF00657.26	GDSL-like Lipase/Acylhydrolase	GDSL esterase/lipase At5g45910 OS=Arabidopsis thaliana OX=3702 GN=At5g45910 PE=2 SV=1	3KS7T	S	GDSL esterase lipase	COG3240	Phospholipase/lecithinase/hemolysin	IR	-	-	-	-	-	-
Os05g0187100	Os05g0187100	5.54078	2.39984	0	0	up	102.545	90.0198	88.208	21.5822	23.2748	21.0833	7358	6664	5239	1696	1489	1206	GO:0009651;GO:0046015;GO:0006007;GO:0019318;GO:0009408;GO:0072656;GO:0044877;GO:0070509;GO:0035795;GO:0047931;GO:2000378;GO:0002931;GO:0042562;GO:0009409;GO:0046324;GO:0030141;GO:0005829;GO:1901986;GO:0032024;GO:0019660;GO:0006000;GO:0009747;GO:0032869;GO:0008865;GO:0009414;GO:0009741;GO:0032991;GO:0008637;GO:0061621;GO:0007204;GO:0005536;GO:0045121;GO:0043066;GO:0006003;GO:0034774;GO:0045725;GO:…	BP;BP;BP;BP;BP;BP;MF;BP;BP;MF;BP;BP;MF;BP;BP;CC;CC;BP;BP;BP;BP;BP;BP;MF;BP;BP;CC;BP;BP;BP;MF;CC;BP;BP;CC;BP;BP;CC;MF;CC;BP;BP;CC;BP;MF;BP;BP;CC;BP;MF;BP;BP;BP;BP;MF;CC;BP;BP;CC;BP;BP;CC;BP;BP;MF;BP;CC;CC;CC;CC;BP;BP;BP;MF;MF;CC;BP;BP;BP;MF;BP;BP;MF;MF;BP;BP;CC;BP;BP;MF;BP;BP;BP;MF;CC;BP;BP;BP;CC;MF;BP;BP;BP;BP;MF;BP;BP;BP;BP;CC;BP;BP;BP;BP;MF;BP;BP;BP;CC;BP;CC;BP;CC;CC;CC;	response to salt stress;regulation of transcription by glucose;glucose catabolic process;hexose metabolic process;response to heat;maintenance of protein location in mitochondrion;protein-containing complex binding;calcium ion import;negative regulation of mitochondrial membrane permeability;glucosamine kinase activity;negative regulation of reactive oxygen species metabolic process;response to i…	K00844	ko01100;ko00500;ko00051;ko01200;ko00520;ko01110;ko00010;ko00052	Metabolic pathways;Starch and sucrose metabolism;Fructose and mannose metabolism;Carbon metabolism;Amino sugar and nucleotide sugar metabolism;Biosynthesis of secondary metabolites;Glycolysis / Gluconeogenesis;Galactose metabolism	hexokinase-7 [Oryza sativa Japonica Group]	PF03727.20	Hexokinase	Hexokinase-7 OS=Oryza sativa subsp. japonica OX=39947 GN=HXK7 PE=1 SV=2	3M3NH	G	Belongs to the hexokinase family	COG5026	Hexokinase	G	Carbohydrate transport and metabolism	KOG1369	[G]	Carbohydrate transport and metabolism;	Hexokinase	-
Os12g0608600	Os12g0608600	6.31097	1.59295	0	0	up	118.559	124.759	118.935	51.4082	52.2842	48.7383	7203	7793	5950	3335	2750	2295	GO:0016226;GO:0009274;GO:0009793;GO:0016784;GO:0042802;GO:0030855;GO:0009636;GO:0008097;GO:0009507;GO:0009440;GO:0042262;GO:0019346;GO:1990799;GO:0070814;GO:0005759;GO:0000098;GO:0042597;GO:0005743;GO:0051029;GO:0004792;GO:0043005;GO:0006979;GO:0005506;GO:0002098;GO:0004497;GO:0005829;GO:0016705;GO:0005737;GO:0016783;GO:0035928;GO:0002143;GO:0021510;GO:0005615;GO:0001889;GO:0001822;GO:0020037;GO:…	BP;CC;BP;MF;MF;BP;BP;MF;CC;BP;BP;BP;BP;BP;CC;BP;CC;CC;BP;MF;CC;BP;MF;BP;MF;CC;MF;CC;MF;BP;BP;BP;CC;BP;BP;MF;BP;CC;BP;CC;CC;CC;	iron-sulfur cluster assembly;peptidoglycan-based cell wall;embryo development ending in seed dormancy;3-mercaptopyruvate sulfurtransferase activity;identical protein binding;epithelial cell differentiation;response to toxic substance;5S rRNA binding;chloroplast;cyanate catabolic process;DNA protection;transsulfuration;mitochondrial tRNA wobble position uridine thiolation;hydrogen sulfide biosynth…	K01011	ko00270;ko04122;ko00920;ko01100	Cysteine and methionine metabolism;Sulfur relay system;Sulfur metabolism;Metabolic pathways	thiosulfate/3-mercaptopyruvate sulfurtransferase 2 isoform X1 [Oryza sativa Japonica Group]	PF00581.24	Rhodanese-like domain	Thiosulfate/3-mercaptopyruvate sulfurtransferase 1, mitochondrial OS=Arabidopsis thaliana OX=3702 GN=STR1 PE=1 SV=1	3KW50	V	Sulfurtransferase	COG2897	3-mercaptopyruvate sulfurtransferase SseA, contains two rhodanese domains	P	Inorganic ion transport and metabolism	KOG1529	[V]	Defense mechanisms;	Mercaptopyruvate sulfurtransferase/thiosulfate sulfurtransferase	-
Os06g0700700	Os06g0700700	5.65111	2.23629	0	0	up	96.8227	96.5691	93.1757	24.385	26.6967	24.4818	12049	12401	9621	3318	2962	2423	GO:0032778;GO:0009274;GO:0005902;GO:0042415;GO:0016531;GO:0005770;GO:0001568;GO:0001836;GO:0010041;GO:0019829;GO:0015691;GO:0007005;GO:0048023;GO:0015677;GO:0036120;GO:0043473;GO:0071236;GO:0006829;GO:0009723;GO:0030141;GO:0016532;GO:0030001;GO:0005829;GO:0015094;GO:1903136;GO:0051402;GO:0071284;GO:0071280;GO:1990637;GO:0016463;GO:0009873;GO:0015445;GO:0005375;GO:0022857;GO:0031901;GO:0032025;GO:…	MF;CC;CC;BP;MF;CC;BP;BP;BP;MF;BP;BP;BP;BP;BP;BP;BP;BP;BP;CC;MF;BP;CC;MF;MF;BP;BP;BP;BP;MF;BP;MF;MF;MF;CC;BP;MF;BP;BP;BP;CC;BP;BP;CC;MF;BP;BP;CC;BP;BP;BP;MF;BP;BP;BP;CC;CC;CC;BP;CC;BP;BP;BP;BP;BP;CC;CC;MF;BP;BP;BP;BP;BP;CC;CC;CC;BP;CC;BP;BP;MF;BP;BP;BP;BP;BP;MF;MF;MF;CC;BP;MF;CC;CC;BP;CC;CC;CC;BP;BP;BP;CC;MF;BP;BP;CC;MF;CC;CC;BP;CC;BP;BP;CC;CC;MF;CC;BP;BP;BP;BP;CC;BP;BP;BP;MF;BP;BP;BP;BP;BP;BP;MF;…	P-type cobalt transporter activity;peptidoglycan-based cell wall;microvillus;norepinephrine metabolic process;copper chaperone activity;late endosome;blood vessel development;release of cytochrome c from mitochondria;response to iron(III) ion;ATPase-coupled monoatomic cation transmembrane transporter activity;cadmium ion transport;mitochondrion organization;positive regulation of melanin biosynth…	K01534	-	-	cadmium/zinc-transporting ATPase HMA2 [Oryza sativa Japonica Group]	PF00122.24	E1-E2 ATPase	Cadmium/zinc-transporting ATPase HMA2 OS=Oryza sativa subsp. japonica OX=39947 GN=HMA2 PE=1 SV=1	3KQ5C	P	cadmium zinc-transporting ATPase	COG2217	Cation-transporting P-type ATPase	P	Inorganic ion transport and metabolism	KOG0207	[P]	Inorganic ion transport and metabolism;	Cation transport ATPase	-
Os08g0301500	Os08g0301500	5.79883	1.19776	0	0	up	75.5853	72.9838	74.5407	40.2677	40.9933	39.1314	11579	11539	9451	6760	5608	4780	GO:0005986;GO:0005576;GO:0010555;GO:0071836;GO:0010037;GO:0009877;GO:0102710;GO:0009506;GO:0051262;GO:0016157;GO:0010125;GO:0009409;GO:0016020;GO:0102319;GO:0005985;GO:0046351;GO:0046524;GO:0005829;GO:0005737;GO:0042170;GO:0071456;GO:0006970;GO:0008375;GO:0005773;GO:0001666;GO:0016758;GO:0103011;GO:0034059;GO:0009744;GO:1901576;GO:0009505;GO:0072708;GO:0009749;GO:0005982;GO:0000287;GO:0005794;GO:…	BP;CC;BP;BP;BP;BP;MF;CC;BP;MF;BP;BP;CC;MF;BP;BP;MF;CC;CC;CC;BP;BP;MF;CC;BP;MF;MF;BP;BP;BP;CC;BP;BP;BP;MF;CC;BP;BP;BP;BP;BP;BP;CC;	sucrose biosynthetic process;extracellular region;response to mannitol;nectar secretion;response to carbon dioxide;nodulation;D-inositol-3-phosphate glycosyltransferase activity;plasmodesma;protein tetramerization;sucrose synthase activity;mycothiol biosynthetic process;response to cold;membrane;2-deoxystreptamine N-acetyl-D-glucosaminyltransferase activity;sucrose metabolic process;disaccharide …	K00696	ko01100;ko00500	Metabolic pathways;Starch and sucrose metabolism	probable sucrose-phosphate synthase 4 [Oryza sativa Japonica Group]	PF00534.24	Glycosyl transferases group 1	Probable sucrose-phosphate synthase 4 OS=Oryza sativa subsp. japonica OX=39947 GN=SPS4 PE=2 SV=1	3KMYY	M	Belongs to the glycosyltransferase 1 family	COG0561	Hydroxymethylpyrimidine pyrophosphatase and other HAD family phosphatases	HR	-	KOG0853	[M]	Cell wall/membrane/envelope biogenesis;	Glycosyltransferase	-
Os04g0576900	Os04g0576900	5.23386	-2.09041	0	0	down	15.6361	15.0823	16.7325	82.8018	82.0782	84.9756	1475	1468	1306	8555	6911	6389	GO:0009611;GO:0001578;GO:0006955;GO:0010311;GO:0060866;GO:0002237;GO:0010088;GO:0009695;GO:0050832;GO:0009934;GO:0045595;GO:0010087;GO:0048653;GO:0032541;GO:0031347;GO:1902025;GO:0002213;GO:0001653;GO:0010103;GO:0010584;GO:2000280;GO:0005829;GO:0009753;GO:1901002;GO:0080092;GO:0051707;GO:0009647;GO:1901653;GO:0042742;GO:0009911;GO:0010192;GO:1901333;GO:0016301;GO:0040015;GO:0000166;GO:0030155;GO:…	BP;BP;BP;BP;BP;BP;BP;BP;BP;BP;BP;BP;BP;CC;BP;BP;BP;MF;BP;BP;BP;CC;BP;BP;BP;BP;BP;BP;BP;BP;BP;BP;MF;BP;MF;BP;MF;MF;BP;CC;BP;BP;MF;BP;BP;BP;BP;CC;BP;BP;BP;BP;BP;BP;BP;BP;BP;CC;BP;BP;BP;BP;MF;CC;MF;BP;CC;BP;MF;BP;BP;MF;MF;BP;BP;BP;CC;MF;BP;BP;BP;BP;MF;BP;BP;BP;BP;BP;CC;BP;BP;BP;MF;MF;CC;BP;MF;BP;BP;BP;BP;BP;BP;BP;BP;BP;BP;CC;BP;CC;BP;BP;MF;BP;BP;CC;CC;BP;BP;BP;BP;BP;BP;BP;MF;BP;BP;MF;BP;CC;BP;MF;BP;…	response to wounding;microtubule bundle formation;immune response;lateral root formation;leaf abscission;response to molecule of bacterial origin;phloem development;jasmonic acid biosynthetic process;defense response to fungus;regulation of meristem structural organization;regulation of cell differentiation;phloem or xylem histogenesis;anther development;cortical endoplasmic reticulum;regulation …	-	-	-	LOW QUALITY PROTEIN: probable inactive leucine-rich repeat receptor kinase XIAO [Oryza sativa Japonica Group]	PF00069.29	Protein kinase domain	Probable inactive leucine-rich repeat receptor kinase XIAO OS=Oryza sativa subsp. japonica OX=39947 GN=XIAO PE=2 SV=1	3KUN6	T	Belongs to the protein kinase superfamily. Ser Thr protein kinase family	COG4886	Leucine-rich repeat (LRR) protein	K	Transcription	-	-	-	-	-
Os02g0644100	Os02g0644100	6.22679	1.63219	0	0	up	118.6	115.506	116.344	47.3196	47.0174	45.521	9933	9980	8071	4345	3518	3041	GO:0009651;GO:0009611;GO:0004721;GO:0070936;GO:0009737;GO:0030968;GO:0060287;GO:0070412;GO:0050832;GO:0005730;GO:0072686;GO:0009408;GO:0031965;GO:0045039;GO:0061630;GO:0006626;GO:0044877;GO:0045040;GO:0033365;GO:0051085;GO:0061371;GO:0002931;GO:1990023;GO:0050821;GO:0005635;GO:0008289;GO:0003351;GO:0003729;GO:0097068;GO:0031398;GO:0051879;GO:1990635;GO:1903071;GO:0030544;GO:0010614;GO:0001933;GO:…	BP;BP;MF;BP;BP;BP;BP;MF;BP;CC;CC;BP;CC;BP;MF;BP;MF;BP;BP;BP;BP;BP;CC;BP;CC;MF;BP;MF;BP;BP;MF;CC;BP;MF;BP;BP;BP;CC;CC;BP;CC;MF;CC;BP;MF;MF;BP;BP;BP;BP;BP;BP;CC;BP;BP;CC;BP;BP;BP;BP;BP;MF;CC;MF;BP;BP;BP;CC;CC;BP;BP;CC;BP;BP;MF;BP;CC;CC;BP;CC;BP;CC;BP;BP;MF;BP;CC;CC;CC;BP;BP;BP;BP;BP;BP;CC;CC;BP;MF;BP;CC;BP;CC;MF;CC;BP;MF;BP;BP;BP;CC;BP;MF;MF;CC;BP;MF;MF;BP;BP;BP;BP;BP;BP;BP;CC;BP;MF;MF;CC;MF;BP;BP;…	response to salt stress;response to wounding;phosphoprotein phosphatase activity;protein K48-linked ubiquitination;response to abscisic acid;endoplasmic reticulum unfolded protein response;epithelial cilium movement involved in determination of left/right asymmetry;R-SMAD binding;defense response to fungus;nucleolus;mitotic spindle;response to heat;nuclear membrane;protein insertion into mitochon…	K09553	-	-	hsp70-Hsp90 organizing protein [Oryza sativa Japonica Group]	PF00515.32	Tetratricopeptide repeat	Hsp70-Hsp90 organizing protein OS=Triticum aestivum OX=4565 GN=HOP PE=1 SV=1	3KQRS	O	Heat shock protein STI	COG4783	Outer membrane protein chaperone/metalloprotease BepA/YfgC, contains M48 and TPR domains	MO	-	KOG0548	[O]	Posttranslational modification, protein turnover, chaperones;	Molecular co-chaperone STI1	-
Os05g0497200	Os05g0497200	6.16145	2.06335	0	0	up	131.047	131.619	125.158	37.2019	38.6217	39.2174	4763	4937	3765	1482	1254	1137	GO:0009651;GO:0009611;GO:0009737;GO:0043565;GO:0050832;GO:0045595;GO:0009408;GO:0010087;GO:0031347;GO:1902074;GO:0000976;GO:0002213;GO:0009723;GO:0009409;GO:0016604;GO:2000280;GO:0005829;GO:0009753;GO:0048528;GO:0090357;GO:0005886;GO:0071454;GO:0009873;GO:0051707;GO:0042742;GO:0009867;GO:0005634;GO:0009908;GO:0009751;GO:0009414;GO:0009788;GO:0006355;GO:0009617;GO:0048364;GO:0062211;GO:0019760;GO:…	BP;BP;BP;MF;BP;BP;BP;BP;BP;BP;MF;BP;BP;BP;CC;BP;CC;BP;BP;BP;CC;BP;BP;BP;BP;BP;CC;BP;BP;BP;BP;BP;BP;BP;BP;BP;BP;BP;BP;BP;BP;BP;BP;BP;BP;BP;BP;BP;BP;BP;BP;BP;BP;BP;BP;BP;BP;BP;BP;BP;BP;BP;BP;CC;BP;BP;BP;BP;BP;BP;MF;BP;BP;BP;BP;BP;BP;BP;MF;BP;BP;BP;BP;BP;BP;BP;BP;BP;BP;BP;BP;BP;BP;BP;BP;MF;BP;BP;BP;BP;BP;MF;BP;BP;	response to salt stress;response to wounding;response to abscisic acid;sequence-specific DNA binding;defense response to fungus;regulation of cell differentiation;response to heat;phloem or xylem histogenesis;regulation of defense response;response to salt;transcription cis-regulatory region binding;defense response to insect;response to ethylene;response to cold;nuclear body;regulation of root d…	-	-	-	ethylene-responsive transcription factor 12 [Oryza sativa Japonica Group]	PF00847.24	AP2 domain	Ethylene-responsive transcription factor 12 OS=Arabidopsis thaliana OX=3702 GN=ERF12 PE=1 SV=1	3M0GI	K	AP2 domain	-	-	-	-	-	-	-	-	AP2/ERF-ERF
Os04g0502800	Os04g0502800	5.81014	2.25935	0	0	up	109.272	104.713	109.7	27.0774	28.2889	28.4007	8928	8830	7418	2425	2064	1851	GO:0009651;GO:0010197;GO:0016020;GO:0005739;GO:0000741;	BP;BP;CC;CC;BP;	response to salt stress;polar nucleus fusion;membrane;mitochondrion;karyogamy;	-	-	-	protein NUCLEAR FUSION DEFECTIVE 4 [Oryza sativa Japonica Group]	PF06813.17	Nodulin-like	Protein NUCLEAR FUSION DEFECTIVE 4 OS=Arabidopsis thaliana OX=3702 GN=NFD4 PE=3 SV=1	3KYTE	S	Nodulin-like	COG2223	Nitrate/nitrite transporter NarK	P	Inorganic ion transport and metabolism	-	-	-	-	-
Os01g0186200	Os01g0186200	6.05101	2.07918	0	0	up	121.925	122.694	116.135	33.3007	37.1139	35.4878	7407	7692	5845	2218	2013	1719	GO:0034702;GO:0097110;GO:0043565;GO:0010118;GO:0044877;GO:0042734;GO:0071483;GO:0000976;GO:0010389;GO:0097623;GO:0098839;GO:0005635;GO:0003729;GO:0010181;GO:0005829;GO:0086009;GO:1902937;GO:0071889;GO:0048511;GO:0001964;GO:0005251;GO:0019005;GO:0009911;GO:0008076;GO:0031901;GO:0071466;GO:0009908;GO:0016301;GO:0000166;GO:0006355;GO:0050896;GO:0098688;GO:0060048;GO:0043025;GO:0086091;GO:0009903;GO:…	CC;MF;MF;BP;MF;CC;BP;MF;BP;BP;CC;CC;MF;MF;CC;BP;CC;MF;BP;BP;MF;CC;BP;CC;CC;BP;BP;MF;MF;BP;BP;CC;BP;CC;BP;BP;BP;MF;BP;BP;BP;CC;BP;MF;MF;BP;CC;MF;BP;BP;BP;MF;CC;MF;BP;MF;MF;MF;MF;BP;MF;MF;BP;BP;BP;BP;BP;CC;BP;MF;BP;BP;CC;CC;BP;CC;BP;BP;MF;BP;BP;CC;CC;MF;MF;MF;MF;BP;BP;BP;BP;BP;CC;MF;CC;BP;MF;BP;MF;BP;BP;CC;MF;BP;BP;CC;BP;BP;BP;CC;BP;MF;MF;CC;BP;BP;CC;MF;MF;CC;BP;BP;BP;CC;	monoatomic ion channel complex;scaffold protein binding;sequence-specific DNA binding;stomatal movement;protein-containing complex binding;presynaptic membrane;cellular response to blue light;transcription cis-regulatory region binding;regulation of G2/M transition of mitotic cell cycle;potassium ion export across plasma membrane;postsynaptic density membrane;nuclear envelope;mRNA binding;FMN bin…	-	-	-	protein TWIN LOV 1 [Oryza sativa Japonica Group]	PF13426.11	PAS domain	Protein TWIN LOV 1 OS=Arabidopsis thaliana OX=3702 GN=TLP1 PE=1 SV=2	3KY7C	T	Motif C-terminal to PAS motifs (likely to contribute to PAS structural domain)	COG2208	Phosphoserine phosphatase RsbU, regulator of sigma subunit	TK	-	-	-	-	-	-
Os04g0671200	Os04g0671200	4.57423	2.42767	0	0	up	47.5545	47.8466	45.7889	10.5099	11.0526	10.872	3838	4042	3088	940	807	706	GO:0140682;GO:0036211;GO:0045648;GO:0009055;GO:0046592;GO:0031965;GO:0045815;GO:0018531;GO:0010976;GO:0016641;GO:0006527;GO:0008131;GO:0000786;GO:0003714;GO:0005743;GO:0106222;GO:0052900;GO:0050025;GO:0031640;GO:0031398;GO:0050767;GO:0043392;GO:0009967;GO:0036269;GO:0005829;GO:0016705;GO:0052904;GO:0005886;GO:0032452;GO:0048510;GO:0016575;GO:1990534;GO:0033696;GO:0007474;GO:0001964;GO:0000785;GO:…	MF;BP;BP;MF;MF;CC;BP;MF;BP;MF;BP;MF;CC;MF;CC;MF;MF;MF;BP;BP;BP;BP;BP;BP;CC;MF;MF;CC;MF;BP;BP;MF;BP;BP;BP;CC;BP;BP;MF;CC;BP;MF;BP;BP;MF;MF;BP;BP;MF;MF;BP;BP;CC;BP;MF;BP;MF;BP;BP;BP;BP;MF;BP;MF;BP;BP;BP;MF;CC;BP;BP;BP;BP;BP;BP;BP;BP;BP;BP;BP;BP;MF;CC;MF;CC;BP;BP;BP;BP;BP;BP;MF;MF;BP;MF;CC;BP;BP;BP;BP;BP;BP;MF;BP;BP;BP;CC;BP;BP;BP;BP;MF;BP;MF;MF;MF;MF;MF;BP;BP;CC;BP;MF;MF;BP;BP;MF;BP;BP;BP;CC;CC;BP;…	FAD-dependent H3K4me/H3K4me3 demethylase activity;protein modification process;positive regulation of erythrocyte differentiation;electron transfer activity;polyamine oxidase activity;nuclear membrane;transcription initiation-coupled chromatin remodeling;(S)-6-hydroxynicotine oxidase activity;positive regulation of neuron projection development;oxidoreductase activity, acting on the CH-NH2 group …	K17839	ko00410;ko00330;ko01100	beta-Alanine metabolism;Arginine and proline metabolism;Metabolic pathways	probable polyamine oxidase 2 [Oryza sativa Japonica Group]	PF01593.28	Flavin containing amine oxidoreductase	Polyamine oxidase 4 OS=Oryza sativa subsp. japonica OX=39947 GN=PAO4 PE=1 SV=1	3KW1S	Q	Flavin containing amine oxidoreductase	COG1231	Monoamine oxidase	E	Amino acid transport and metabolism	KOG0029	[Q]	Secondary metabolites biosynthesis, transport and catabolism;	Amine oxidase	-
Os03g0243100	Os03g0243100	6.05173	1.8852	0	0	up	106.904	112.78	118.328	37.3967	37.8894	37.9531	4293	4674	3933	1646	1359	1216	GO:0036011;GO:0000902;GO:0001842;GO:0061836;GO:0051017;GO:0001891;GO:0048870;GO:0005865;GO:0030426;GO:0031258;GO:0001726;GO:0033206;GO:0071356;GO:2000146;GO:0060999;GO:1990904;GO:0007298;GO:0030864;GO:0005829;GO:0031097;GO:0007015;GO:1905875;GO:0009615;GO:0051015;GO:0042742;GO:0030027;GO:0015629;GO:0006972;GO:0110085;GO:0001736;GO:0030479;GO:0005925;GO:0044794;GO:0009617;GO:2000814;GO:0005102;GO:…	BP;BP;BP;CC;BP;CC;BP;CC;CC;CC;CC;BP;BP;BP;BP;CC;BP;CC;CC;CC;BP;BP;BP;MF;BP;CC;CC;BP;CC;BP;CC;CC;BP;BP;BP;MF;CC;CC;BP;BP;CC;BP;BP;BP;CC;BP;BP;MF;MF;BP;BP;BP;BP;BP;BP;BP;CC;BP;BP;MF;BP;BP;BP;CC;CC;BP;CC;CC;BP;CC;BP;BP;CC;BP;BP;CC;BP;CC;CC;BP;BP;CC;BP;BP;BP;CC;BP;CC;CC;BP;BP;CC;BP;BP;BP;BP;BP;BP;CC;BP;CC;BP;CC;BP;MF;BP;BP;CC;BP;BP;CC;BP;BP;BP;MF;CC;BP;BP;BP;BP;BP;BP;CC;BP;BP;CC;BP;BP;BP;BP;BP;CC;CC;…	imaginal disc-derived leg segmentation;cell morphogenesis;neural fold formation;intranuclear rod;actin filament bundle assembly;phagocytic cup;cell motility;striated muscle thin filament;growth cone;lamellipodium membrane;ruffle;meiotic cytokinesis;cellular response to tumor necrosis factor;negative regulation of cell motility;positive regulation of dendritic spine development;ribonucleoprotein c…	K05765	-	-	actin-depolymerizing factor 5 [Oryza sativa Japonica Group]	PF00241.24	Cofilin/tropomyosin-type actin-binding protein	Actin-depolymerizing factor 5 OS=Oryza sativa subsp. japonica OX=39947 GN=ADF5 PE=2 SV=1	3KZ5B	Z	Belongs to the actin-binding proteins ADF family	-	-	-	-	KOG1735	[Z]	Cytoskeleton;	Actin depolymerizing factor	-
Os07g0666900	Os07g0666900	6.08605	1.75172	0	0	up	113.904	107.41	109.147	39.2225	43.386	39.1245	10416	10125	8257	3921	3536	2847	GO:0009651;GO:0016477;GO:0051893;GO:0006885;GO:0005770;GO:0040018;GO:0035864;GO:0051592;GO:0086036;GO:0005903;GO:0071236;GO:0070886;GO:0007035;GO:0036376;GO:0055037;GO:0086040;GO:0071407;GO:0032585;GO:0030315;GO:0005829;GO:0060090;GO:0005773;GO:0098735;GO:0005886;GO:0071260;GO:1901002;GO:0090087;GO:0099072;GO:0042742;GO:0030027;GO:0031901;GO:0032869;GO:0040010;GO:0001696;GO:0051386;GO:0043051;GO:…	BP;BP;BP;BP;CC;BP;BP;BP;BP;CC;BP;BP;BP;BP;CC;MF;BP;CC;CC;CC;MF;CC;BP;CC;BP;BP;BP;BP;BP;CC;CC;BP;BP;BP;BP;BP;BP;BP;CC;BP;CC;MF;BP;CC;BP;BP;BP;BP;BP;BP;CC;BP;BP;BP;MF;BP;CC;BP;BP;BP;CC;CC;CC;BP;BP;CC;BP;CC;BP;CC;BP;CC;BP;BP;BP;CC;BP;MF;CC;CC;MF;BP;CC;MF;CC;CC;BP;CC;BP;BP;BP;CC;BP;BP;BP;BP;CC;BP;CC;BP;BP;BP;CC;BP;CC;BP;CC;CC;CC;BP;BP;BP;CC;BP;CC;BP;CC;MF;BP;CC;CC;MF;CC;BP;CC;BP;MF;MF;BP;BP;BP;MF;BP;…	response to salt stress;cell migration;regulation of focal adhesion assembly;regulation of pH;late endosome;positive regulation of multicellular organism growth;response to potassium ion;response to calcium ion;regulation of cardiac muscle cell membrane potential;brush border;cellular response to antibiotic;positive regulation of calcineurin-NFAT signaling cascade;vacuolar acidification;sodium io…	-	-	-	sodium/hydrogen exchanger 2 [Oryza sativa Japonica Group]	PF00999.25	Sodium/hydrogen exchanger family	Sodium/hydrogen exchanger 1 OS=Oryza sativa subsp. japonica OX=39947 GN=NHX1 PE=2 SV=1	3KTX8	P	Belongs to the monovalent cation proton antiporter 1 (CPA1) transporter (TC 2.A.36) family	COG0025	NhaP-type Na+/H+ or K+/H+ antiporter	P	Inorganic ion transport and metabolism	KOG1965	[P]	Inorganic ion transport and metabolism;	Sodium/hydrogen exchanger protein	-
Os10g0390500	Os10g0390500	6.82669	2.73481	0	0	up	265.623	259.696	254.94	46.6314	51.2982	47.2695	19001	19172	15093	3656	3277	2697	GO:0009611;GO:0009274;GO:0050832;GO:0016829;GO:0010087;GO:0008483;GO:0019877;GO:0006527;GO:0047536;GO:0003729;GO:0008453;GO:0019481;GO:0005829;GO:0009753;GO:0010285;GO:0047958;GO:0016846;GO:0019761;GO:0006559;GO:0032869;GO:0009684;GO:0006523;GO:0046686;GO:0031667;GO:0009089;GO:0045722;GO:0034276;GO:0006536;GO:0032543;GO:0042853;GO:0033362;GO:0033854;GO:0009612;GO:0048046;GO:0004021;GO:0009570;GO:…	BP;CC;BP;MF;BP;MF;BP;BP;MF;MF;MF;BP;CC;BP;MF;MF;MF;BP;BP;BP;BP;BP;BP;BP;BP;BP;BP;BP;BP;BP;BP;MF;BP;CC;MF;CC;BP;CC;BP;BP;BP;BP;CC;BP;MF;MF;MF;MF;BP;BP;BP;MF;BP;CC;BP;CC;MF;BP;MF;MF;MF;CC;BP;MF;MF;BP;BP;BP;CC;BP;BP;BP;BP;BP;BP;MF;MF;BP;MF;MF;BP;MF;BP;BP;BP;BP;BP;MF;MF;CC;CC;BP;CC;BP;CC;BP;CC;CC;	response to wounding;peptidoglycan-based cell wall;defense response to fungus;lyase activity;phloem or xylem histogenesis;transaminase activity;diaminopimelate biosynthetic process;arginine catabolic process;2-aminoadipate transaminase activity;mRNA binding;alanine-glyoxylate transaminase activity;L-alanine catabolic process, by transamination;cytosol;response to jasmonic acid;L,L-diaminopimelate…	K00814	ko00710;ko01230;ko01210;ko01200;ko00250;ko00220;ko01100	Carbon fixation by Calvin cycle;Biosynthesis of amino acids;2-Oxocarboxylic acid metabolism;Carbon metabolism;Alanine, aspartate and glutamate metabolism;Arginine biosynthesis;Metabolic pathways	alanine aminotransferase 2 [Oryza sativa Japonica Group]	PF00155.25	Aminotransferase class I and II	Alanine aminotransferase 2 OS=Hordeum vulgare OX=4513 PE=1 SV=1	3KS0V	E	Aminotransferase class I and II	COG0436	Aspartate/methionine/tyrosine aminotransferase	E	Amino acid transport and metabolism	KOG0258	[E]	Amino acid transport and metabolism;	Alanine aminotransferase	-
Os04g0244800	Os04g0244800	7.20049	1.92818	0	0	up	242.337	275.273	250.769	84.0287	85.6702	80.1693	7710	9039	6603	2930	2434	2034	GO:0009505;GO:0046872;GO:0032791;GO:0050896;GO:0005886;GO:0046870;GO:0016020;GO:0031965;GO:0071585;GO:0010286;GO:0009506;GO:0005507;	CC;MF;MF;BP;CC;MF;CC;CC;BP;BP;CC;MF;	plant-type cell wall;metal ion binding;lead ion binding;response to stimulus;plasma membrane;cadmium ion binding;membrane;nuclear membrane;detoxification of cadmium ion;heat acclimation;plasmodesma;copper ion binding;	-	-	-	heavy metal-associated isoprenylated plant protein 27 [Oryza sativa Japonica Group]	PF00403.30	Heavy-metal-associated domain	Heavy metal-associated isoprenylated plant protein 26 OS=Arabidopsis thaliana OX=3702 GN=HIPP26 PE=1 SV=1	3KRY7	P	Heavy-metal-associated domain	-	-	-	-	KOG1603	[P]	Inorganic ion transport and metabolism;	Copper chaperone	-
Os02g0744900	Os02g0744900	4.39941	2.14543	0	0	up	37.4163	37.3823	38.052	10.3308	10.4019	10.8743	2717	2802	2287	822	675	630	GO:0051287;GO:0045550;GO:0015995;GO:0050660;GO:0009507;GO:0033521;GO:0016636;GO:0071949;GO:0006650;GO:0050661;GO:0102067;GO:0009534;GO:0031969;GO:0009535;GO:0008654;GO:0004497;GO:0033385;GO:0005737;GO:0015979;GO:0010189;GO:0036070;GO:0046467;GO:0016628;GO:0005739;GO:0009941;	MF;MF;BP;MF;CC;BP;MF;MF;BP;MF;MF;CC;CC;CC;BP;MF;BP;CC;BP;BP;BP;BP;MF;CC;CC;	NAD binding;geranylgeranyl reductase activity;chlorophyll biosynthetic process;flavin adenine dinucleotide binding;chloroplast;phytyl diphosphate biosynthetic process;oxidoreductase activity, acting on the CH-CH group of donors, iron-sulfur protein as acceptor;FAD binding;glycerophospholipid metabolic process;NADP binding;geranylgeranyl diphosphate reductase activity;chloroplast thylakoid;chlorop…	K10960	ko00900;ko01100;ko00860;ko01110	Terpenoid backbone biosynthesis;Metabolic pathways;Porphyrin metabolism;Biosynthesis of secondary metabolites	geranylgeranyl diphosphate reductase, chloroplastic [Oryza sativa Japonica Group]	PF01494.23	FAD binding domain	Geranylgeranyl diphosphate reductase, chloroplastic OS=Oryza sativa subsp. japonica OX=39947 GN=CHLP PE=2 SV=1	3KWMK	C	Glucose inhibited division protein A	COG0644	Dehydrogenase (flavoprotein)	C	Energy production and conversion	-	-	-	-	-
Os01g0662600	Os01g0662600	6.49377	2.03018	0	0	up	164.984	158.252	162.527	48.2033	51.0416	47.3979	5749	5689	4676	1848	1592	1321	GO:0016226;GO:0051537;GO:1904234;GO:0032047;GO:0042802;GO:0009399;GO:0099128;GO:0016740;GO:0005759;GO:1990330;GO:1990229;GO:0001671;GO:1904439;GO:0005506;GO:0008198;GO:0008270;GO:0002098;GO:0005829;GO:0005737;GO:0060090;GO:1902958;GO:0051536;GO:0042803;GO:0140132;GO:0044572;GO:0051539;GO:0006879;GO:0005198;GO:0019448;GO:0005739;GO:0005634;GO:0044571;GO:0005507;	BP;MF;BP;CC;MF;BP;CC;MF;CC;CC;CC;MF;BP;MF;MF;MF;BP;CC;CC;MF;BP;MF;MF;MF;BP;MF;BP;MF;BP;CC;CC;BP;MF;	iron-sulfur cluster assembly;2 iron, 2 sulfur cluster binding;positive regulation of aconitate hydratase activity;mitosome;identical protein binding;nitrogen fixation;mitochondrial [2Fe-2S] assembly complex;transferase activity;mitochondrial matrix;IscS-IscU complex;iron-sulfur cluster assembly complex;ATPase activator activity;negative regulation of iron ion import across plasma membrane;iron io…	K22068	-	-	uncharacterized protein LOC4327858 [Oryza sativa Japonica Group]	PF01592.20	NifU-like N terminal domain	Iron-sulfur cluster assembly protein 1 OS=Oryza sativa subsp. japonica OX=39947 GN=ISU1 PE=2 SV=1	3KZET	C	Scaffold protein for the de novo synthesis of iron- sulfur (Fe-S) clusters within mitochondria, which is required for maturation of both mitochondrial and cytoplasmic 2Fe-2S and 4Fe-4S proteins	COG0822	Fe-S cluster assembly scaffold protein IscU, NifU family	O	Posttranslational modification, protein turnover, chaperones	KOG3361	[C]	Energy production and conversion;	Iron binding protein involved in Fe-S cluster formation	-
Os12g0592900	Os12g0592900	5.38206	3.72128	0	0	up	135.476	127.964	129.408	12.7559	13.0701	10.8403	3062	2985	2421	316	264	196	-	-	-	-	-	-	uncharacterized protein LOC4352683 [Oryza sativa Japonica Group]	-	-	-	3M1W3	-	-	-	-	-	-	-	-	-	-	-
Os07g0591700	Os07g0591700	8.32701	-1.794	0	0	down	142.406	161.6	159.569	674.101	649.873	665.612	4514	5286	4186	23412	18392	16822	-	-	-	-	-	-	uncharacterized protein LOC4343779 isoform X1 [Oryza sativa Japonica Group]	PF05449.15	Putative 3TM holin, Phage_holin_3	-	-	-	-	-	-	-	-	-	-	-	-	-
Os01g0623500	Os01g0623500	7.92232	2.56259	0	0	up	552.296	515.513	514.069	111.036	114.282	106.182	61157	58914	47111	13473	11300	9376	GO:0009611;GO:0001578;GO:0034098;GO:0005770;GO:0043622;GO:0036391;GO:0090736;GO:0031965;GO:1902120;GO:1900074;GO:0072319;GO:0006626;GO:0140567;GO:0044877;GO:0051233;GO:0005643;GO:0015630;GO:0030426;GO:0045773;GO:0051229;GO:0005764;GO:0008352;GO:0044182;GO:0007026;GO:0032585;GO:0000228;GO:0005829;GO:0005811;GO:0043130;GO:0061764;GO:0060090;GO:0007140;GO:0036258;GO:1903543;GO:0016197;GO:0000226;GO:…	BP;BP;CC;CC;BP;CC;MF;CC;BP;BP;BP;BP;MF;MF;CC;CC;CC;CC;BP;BP;CC;CC;BP;BP;CC;CC;CC;CC;MF;BP;MF;BP;BP;BP;BP;BP;MF;BP;BP;CC;BP;CC;BP;CC;CC;BP;CC;BP;CC;BP;BP;BP;BP;BP;MF;BP;BP;CC;CC;BP;CC;BP;BP;CC;BP;CC;BP;BP;CC;BP;BP;BP;MF;BP;BP;BP;BP;CC;BP;BP;CC;MF;CC;BP;BP;CC;BP;BP;BP;CC;BP;BP;BP;BP;BP;CC;MF;CC;BP;CC;BP;CC;CC;CC;BP;BP;BP;BP;BP;BP;BP;BP;MF;BP;CC;BP;BP;BP;BP;BP;BP;CC;BP;BP;BP;BP;BP;BP;CC;BP;CC;BP;MF;…	response to wounding;microtubule bundle formation;VCP-NPL4-UFD1 AAA ATPase complex;late endosome;cortical microtubule organization;medial cortex septin ring;MATH domain binding;nuclear membrane;negative regulation of meiotic spindle elongation;negative regulation of neuromuscular synaptic transmission;vesicle uncoating;protein targeting to mitochondrion;membrane protein dislocase activity;protein…	-	-	-	peroxisomal biogenesis factor 6 [Oryza sativa Japonica Group]	PF00004.33	ATPase family associated with various cellular activities (AAA)	Outer mitochondrial transmembrane helix translocase OS=Danio rerio OX=7955 GN=atad1a PE=2 SV=2	3KYUF	O	ATPase family associated with various cellular activities (AAA)	COG0464	AAA+-type ATPase, SpoVK/Ycf46/Vps4 family	MDT	-	KOG0737	[O]	Posttranslational modification, protein turnover, chaperones;	AAA+-type ATPase	-
Os01g0689900	Os01g0689900	5.39202	1.9852	0	0	up	73.8813	74.6242	70.7724	22.4036	22.9277	23.0866	7176	7487	5720	2393	1995	1805	GO:0009651;GO:0009611;GO:0010311;GO:0002237;GO:0009737;GO:0050832;GO:0010118;GO:0097275;GO:0000976;GO:0002238;GO:0010200;GO:0032502;GO:0009409;GO:0009723;GO:0009897;GO:0032585;GO:0009992;GO:0090404;GO:0005829;GO:0009514;GO:0030247;GO:0005773;GO:0009615;GO:0080092;GO:0009873;GO:0071215;GO:0042742;GO:1900459;GO:0016301;GO:0009751;GO:0009788;GO:0009741;GO:0009705;GO:0009941;GO:0004714;GO:0009617;GO:…	BP;BP;BP;BP;BP;BP;BP;BP;MF;BP;BP;BP;BP;BP;CC;CC;BP;CC;CC;CC;MF;CC;BP;BP;BP;BP;BP;BP;MF;BP;BP;BP;CC;CC;MF;BP;BP;BP;BP;BP;BP;MF;MF;BP;BP;BP;MF;CC;CC;BP;BP;BP;BP;MF;BP;CC;CC;BP;MF;MF;BP;BP;BP;BP;MF;BP;BP;MF;CC;BP;BP;BP;CC;BP;CC;MF;BP;BP;BP;BP;CC;BP;BP;MF;BP;BP;CC;MF;BP;BP;CC;MF;CC;CC;BP;BP;BP;BP;BP;BP;BP;BP;BP;MF;BP;CC;BP;BP;CC;MF;CC;CC;CC;	response to salt stress;response to wounding;lateral root formation;response to molecule of bacterial origin;response to abscisic acid;defense response to fungus;stomatal movement;intracellular ammonium homeostasis;transcription cis-regulatory region binding;response to molecule of fungal origin;response to chitin;developmental process;response to cold;response to ethylene;external side of plasma…	-	-	-	LEAF RUST 10 DISEASE-RESISTANCE LOCUS RECEPTOR-LIKE PROTEIN KINASE-like 1.2 isoform X1 [Oryza sativa Japonica Group]	PF07714.21	Protein tyrosine and serine/threonine kinase	LEAF RUST 10 DISEASE-RESISTANCE LOCUS RECEPTOR-LIKE PROTEIN KINASE-like 1.2 OS=Arabidopsis thaliana OX=3702 GN=LRK10L-1.2 PE=2 SV=3	3KURT	T	Wall-associated receptor kinase C-terminal	COG0515	Serine/threonine protein kinase	T	Signal transduction mechanisms	KOG1187	[T]	Signal transduction mechanisms;	Serine/threonine protein kinase	-
Os01g0729900	Os01g0729900	6.55113	1.89991	0	0	up	163.787	162.658	151.086	52.2742	55.3216	54.2566	14483	14884	11146	5004	4255	3778	-	-	-	-	-	-	uncharacterized protein LOC4324420 [Oryza sativa Japonica Group]	-	-	-	3KT5W	-	-	-	-	-	-	-	-	-	-	-
Os05g0453500	Os05g0453500	6.36463	1.47689	0	0	up	128.807	123.907	121.19	52.384	53.1237	53.6951	7677	7593	5951	3582	2943	2653	GO:0097421;GO:0006182;GO:0004383;GO:0051591;	BP;BP;MF;BP;	liver regeneration;cGMP biosynthetic process;guanylate cyclase activity;response to cAMP;	-	-	-	protein GUCD1 isoform X1 [Oryza sativa Japonica Group]	PF09778.13	Guanylylate cyclase	Guanylyl cyclase 1 OS=Arabidopsis thaliana OX=3702 GN=GC1 PE=1 SV=1	3KQE1	J	Guanylylate cyclase	-	-	-	-	KOG4621	[S]	Function unknown;	Uncharacterized conserved protein	-
Os03g0622500	Os03g0622500	5.00954	1.77389	0	0	up	51.3481	52.299	51.8038	19.3957	19.1762	17.4276	7707	8097	6427	3206	2573	2091	-	-	-	-	-	-	putative nuclease HARBI1 [Oryza brachyantha]	-	-	-	-	-	-	-	-	-	-	-	-	-	-	-
Os03g0331600	Os03g0331600	6.07198	2.02814	0	0	up	118.718	120.913	120.166	35.8732	36.5075	36.9028	4970	5224	4164	1646	1365	1232	GO:0048529;GO:0015995;GO:0009579;GO:0009507;GO:0009536;	MF;BP;CC;CC;CC;	magnesium-protoporphyrin IX monomethyl ester (oxidative) cyclase activity;chlorophyll biosynthetic process;thylakoid;chloroplast;plastid;	-	-	-	uncharacterized LOC4332730 [Oryza sativa Japonica Group]	PF10674.13	Ycf54 protein	Protein YCF54, chloroplastic OS=Arabidopsis thaliana OX=3702 GN=YCF54 PE=1 SV=1	3KN0C	S	Protein of unknown function (DUF2488)	-	-	-	-	-	-	-	-	-
Os05g0320700	Os05g0320700	4.89621	2.09616	0	0	up	54.3326	53.6767	51.4412	15.6654	14.5531	15.9566	3969	4047	3110	1254	950	930	GO:0050832;GO:0016829;GO:0097007;GO:0016114;GO:0002238;GO:0032502;GO:0010333;GO:0016711;GO:0005506;GO:0033772;GO:0072548;GO:0080088;GO:0005829;GO:0016705;GO:0102614;GO:0009753;GO:0052544;GO:0000137;GO:0009641;GO:0016102;GO:0042742;GO:0019761;GO:0035834;GO:0050593;GO:0005634;GO:0009809;GO:0009684;GO:0035835;GO:0072547;GO:0102934;GO:0005789;GO:0009625;GO:0009682;GO:0031969;GO:0010132;GO:0050592;GO:…	BP;MF;MF;BP;BP;BP;MF;MF;MF;MF;MF;BP;CC;MF;MF;BP;BP;CC;BP;BP;BP;BP;BP;MF;CC;BP;BP;BP;MF;MF;CC;BP;BP;CC;BP;MF;BP;MF;MF;BP;MF;MF;MF;BP;CC;BP;BP;MF;MF;MF;BP;BP;BP;MF;BP;CC;MF;BP;MF;CC;BP;BP;MF;MF;BP;CC;MF;MF;CC;MF;BP;CC;BP;BP;MF;BP;BP;BP;BP;MF;CC;MF;CC;BP;MF;CC;BP;CC;MF;CC;	defense response to fungus;lyase activity;4,8,12-trimethyltrideca-1,3,7,11-tetraene synthase activity;terpenoid biosynthetic process;response to molecule of fungal origin;developmental process;terpene synthase activity;flavonoid 3'-monooxygenase activity;iron ion binding;flavonoid 3',5'-hydroxylase activity;dicoumaroyl monocaffeoyl spermidine meta-hydroxylase activity;spermidine hydroxycinnamate …	K00487	ko01110;ko00999;ko00940;ko00130;ko00941;ko00945;ko01100	Biosynthesis of secondary metabolites;Podophyllotoxin biosynthesis;Phenylpropanoid biosynthesis;Ubiquinone and other terpenoid-quinone biosynthesis;Flavonoid biosynthesis;Stilbenoid, diarylheptanoid and gingerol biosynthesis;Metabolic pathways	trans-cinnamate 4-monooxygenase [Oryza sativa Japonica Group]	PF00067.26	Cytochrome P450	Trans-cinnamate 4-monooxygenase OS=Oryza sativa subsp. japonica OX=39947 GN=C4HL PE=2 SV=1	3KVCG	Q	Belongs to the cytochrome P450 family	COG2124	Cytochrome P450	QV	-	KOG0156	[Q]	Secondary metabolites biosynthesis, transport and catabolism;	Cytochrome P450 CYP2 subfamily	-
Os11g0454300	Os11g0454300	4.99992	4.60686	0	0	up	124.931	132.359	141.484	6.82876	7.61842	5.64839	3514	3842	3293	211	192	127	GO:0009611;GO:0009631;GO:0009737;GO:0050832;GO:0009408;GO:0070300;GO:0016151;GO:0009415;GO:0009961;GO:0001786;GO:0008289;GO:0009409;GO:0071465;GO:0016020;GO:1902075;GO:0010286;GO:0005829;GO:0005737;GO:0006970;GO:0046872;GO:1901611;GO:0012506;GO:0009414;GO:0035091;GO:0005634;GO:0005507;	BP;BP;BP;BP;BP;MF;MF;BP;BP;MF;MF;BP;BP;CC;BP;BP;CC;CC;BP;MF;MF;CC;BP;MF;CC;MF;	response to wounding;cold acclimation;response to abscisic acid;defense response to fungus;response to heat;phosphatidic acid binding;nickel cation binding;response to water;response to 1-aminocyclopropane-1-carboxylic acid;phosphatidylserine binding;lipid binding;response to cold;cellular response to desiccation;membrane;cellular response to salt;heat acclimation;cytosol;cytoplasm;response to os…	-	-	-	water stress-inducible protein Rab21 [Oryza sativa Japonica Group]	PF00257.23	Dehydrin	Water stress-inducible protein Rab21 OS=Oryza sativa subsp. japonica OX=39947 GN=RAB21 PE=2 SV=1	3M6VX	S	Belongs to the plant dehydrin family	-	-	-	-	-	-	-	-	-
Os09g0526600	Os09g0526600	3.22842	4.08258	0	0	up	27.4188	26.7219	29.5433	1.82733	1.93534	2.39406	1824	1835	1638	133	115	129	GO:1990910;GO:0060257;GO:0010243;GO:0009737;GO:0010623;GO:2000772;GO:0043565;GO:0050832;GO:0040018;GO:0009408;GO:1904845;GO:0051091;GO:0000128;GO:0000976;GO:0008283;GO:0050821;GO:0000304;GO:0044182;GO:1902746;GO:0016604;GO:1990904;GO:0051879;GO:1905911;GO:0071407;GO:0032720;GO:1990834;GO:0000228;GO:0005829;GO:0031490;GO:0009267;GO:0071280;GO:0050680;GO:1900034;GO:0048530;GO:0007283;GO:0034620;GO:…	BP;BP;BP;BP;BP;BP;MF;BP;BP;BP;BP;BP;BP;MF;BP;BP;BP;BP;BP;CC;CC;MF;BP;BP;BP;BP;CC;CC;MF;BP;BP;BP;BP;BP;BP;BP;CC;BP;BP;BP;BP;BP;BP;CC;BP;BP;BP;MF;BP;BP;CC;CC;CC;BP;BP;BP;BP;BP;MF;BP;BP;BP;CC;BP;BP;BP;BP;CC;CC;MF;BP;BP;BP;BP;CC;BP;BP;MF;BP;BP;MF;CC;BP;BP;BP;CC;BP;BP;BP;BP;BP;BP;BP;BP;BP;BP;BP;BP;BP;BP;BP;BP;BP;BP;MF;BP;BP;BP;BP;CC;BP;BP;BP;MF;CC;BP;BP;CC;BP;BP;CC;BP;MF;CC;BP;BP;BP;MF;BP;BP;BP;MF;MF;…	response to hypobaric hypoxia;negative regulation of flocculation;obsolete response to organonitrogen compound;response to abscisic acid;programmed cell death involved in cell development;regulation of cellular senescence;sequence-specific DNA binding;defense response to fungus;positive regulation of multicellular organism growth;response to heat;cellular response to L-glutamine;positive regulati…	K09419	-	-	heat stress transcription factor B-2c isoform X3 [Oryza sativa Japonica Group]	PF00447.21	HSF-type DNA-binding	Heat stress transcription factor B-2c OS=Oryza sativa subsp. japonica OX=39947 GN=HSFB2C PE=2 SV=1	3KXU2	K	heat shock factor	-	-	-	-	KOG0627	[K]	Transcription;	Heat shock transcription factor	HSF
Os04g0352400	Os04g0352400	3.58147	4.61678	0	0	up	44.51	42.2007	44.6217	2.09594	2.36255	2.15176	3821	3739	3170	198	182	148	GO:0035909;GO:0097718;GO:0005730;GO:0030551;GO:0019221;GO:0003007;GO:0070585;GO:0070697;GO:0031398;GO:0032925;GO:0033017;GO:0030544;GO:0005758;GO:0001933;GO:0005829;GO:0035773;GO:0031503;GO:0043123;GO:0051775;GO:0048608;GO:0030513;GO:0000785;GO:0085029;GO:0010459;GO:0006939;GO:0021915;GO:0032092;GO:0048185;GO:0001701;GO:0005527;GO:0032880;GO:0031929;GO:0000413;GO:0001708;GO:0005528;GO:0005874;GO:…	BP;MF;CC;MF;BP;BP;BP;MF;BP;BP;CC;MF;CC;BP;CC;BP;BP;BP;BP;BP;BP;CC;BP;BP;BP;BP;BP;MF;BP;MF;BP;BP;BP;BP;MF;CC;CC;BP;BP;BP;BP;BP;BP;MF;BP;BP;BP;BP;BP;BP;CC;BP;BP;MF;CC;MF;BP;CC;CC;BP;MF;CC;MF;BP;CC;CC;BP;BP;BP;BP;MF;BP;BP;BP;CC;CC;CC;MF;MF;BP;BP;BP;BP;BP;BP;BP;MF;MF;CC;BP;BP;MF;BP;BP;CC;BP;BP;BP;BP;BP;BP;BP;BP;BP;BP;CC;BP;BP;CC;BP;CC;BP;MF;CC;MF;CC;BP;CC;CC;MF;MF;BP;CC;CC;CC;BP;CC;MF;CC;MF;MF;BP;MF;…	aorta morphogenesis;disordered domain specific binding;nucleolus;cyclic nucleotide binding;cytokine-mediated signaling pathway;heart morphogenesis;protein localization to mitochondrion;activin receptor binding;positive regulation of protein ubiquitination;regulation of activin receptor signaling pathway;sarcoplasmic reticulum membrane;Hsp70 protein binding;mitochondrial intermembrane space;negati…	K09571	-	-	70 kDa peptidyl-prolyl isomerase [Oryza sativa Japonica Group]	PF00254.32	FKBP-type peptidyl-prolyl cis-trans isomerase	Peptidyl-prolyl cis-trans isomerase FKBP62 OS=Arabidopsis thaliana OX=3702 GN=FKBP62 PE=1 SV=2	3KW56	O	peptidyl-prolyl isomerase	COG0545	FKBP-type peptidyl-prolyl cis-trans isomerase	O	Posttranslational modification, protein turnover, chaperones	KOG0543	[O]	Posttranslational modification, protein turnover, chaperones;	FKBP-type peptidyl-prolyl cis-trans isomerase	-
Os06g0130800	Os06g0130800	10.2409	1.19051	0	0	up	1565.23	1701.74	1660.37	921.47	869.368	881.763	65027	72964	57088	41948	32250	29210	GO:0003677;GO:0031492;GO:0003690;GO:0008757;GO:0045910;GO:0000786;GO:0009058;GO:0030261;GO:0005634;GO:0030527;GO:0006334;	MF;MF;MF;MF;BP;CC;BP;BP;CC;MF;BP;	DNA binding;nucleosomal DNA binding;double-stranded DNA binding;S-adenosylmethionine-dependent methyltransferase activity;negative regulation of DNA recombination;nucleosome;biosynthetic process;chromosome condensation;nucleus;structural constituent of chromatin;nucleosome assembly;	K11275	-	-	histone H1 [Oryza sativa Japonica Group]	PF00538.23	linker histone H1 and H5 family	Histone H1 OS=Solanum pennellii OX=28526 PE=2 SV=1	3M0UH	B	Domain in histone families 1 and 5	-	-	-	-	-	-	-	-	-
Os08g0128000	Os08g0128000	6.42543	3.6017	0	0	up	268.589	262.087	260.085	25.9549	27.3811	27.4603	18958	19002	15191	2006	1729	1536	GO:0005737;GO:0071456;GO:0009061;GO:0140014;GO:0098813;GO:0005802;GO:0005794;GO:0016020;GO:0005797;GO:0005768;GO:0045171;GO:0030496;GO:0110070;GO:1902410;	CC;BP;BP;BP;BP;CC;CC;CC;CC;CC;CC;CC;CC;BP;	cytoplasm;cellular response to hypoxia;anaerobic respiration;mitotic nuclear division;nuclear chromosome segregation;trans-Golgi network;Golgi apparatus;membrane;Golgi medial cisterna;endosome;intercellular bridge;midbody;cellularization cleavage furrow;mitotic cytokinetic process;	-	-	-	kelch repeat-containing protein At3g27220 isoform X2 [Oryza sativa Japonica Group]	PF13418.10	Galactose oxidase, central domain	Kelch repeat-containing protein At3g27220 OS=Arabidopsis thaliana OX=3702 GN=At3g27220 PE=2 SV=1	3KY57	S	Galactose oxidase, central domain	COG3055	N-acetylneuraminic acid mutarotase	M	Cell wall/membrane/envelope biogenesis	KOG1071	[J]	Translation, ribosomal structure and biogenesis;	Mitochondrial translation elongation factor EF-Tsmt, catalyzes nucleotide exchange on EF-Tumt	-
Os09g0532400	Os09g0532400	6.61412	1.92129	0	0	up	181.074	163.513	163.255	55.0036	56.0658	55.199	16917	15772	12635	5647	4644	4119	GO:0004721;GO:0010380;GO:2000031;GO:0043565;GO:0005730;GO:0048579;GO:0051281;GO:0000976;GO:0009723;GO:0048837;GO:0005829;GO:2000022;GO:0120320;GO:0045785;GO:0009873;GO:0048511;GO:0009641;GO:0010017;GO:0004115;GO:0071368;GO:0009908;GO:0009414;GO:0006355;GO:0004114;GO:0048364;GO:0009793;GO:0080022;GO:1900191;GO:2000155;GO:0097588;GO:0080113;GO:0031288;GO:0051279;GO:0010161;GO:0007623;GO:0045036;GO:…	MF;BP;BP;MF;CC;BP;BP;MF;BP;BP;CC;BP;BP;BP;BP;BP;BP;BP;MF;BP;BP;BP;BP;MF;BP;BP;BP;BP;BP;BP;BP;BP;BP;BP;BP;BP;BP;BP;BP;MF;CC;BP;BP;BP;BP;MF;BP;BP;CC;BP;BP;BP;BP;CC;MF;BP;CC;BP;BP;MF;BP;MF;BP;BP;MF;BP;BP;BP;MF;MF;BP;BP;BP;BP;MF;BP;BP;BP;BP;BP;BP;BP;MF;BP;BP;BP;CC;MF;BP;CC;BP;BP;CC;	phosphoprotein phosphatase activity;regulation of chlorophyll biosynthetic process;regulation of salicylic acid mediated signaling pathway;sequence-specific DNA binding;nucleolus;negative regulation of long-day photoperiodism, flowering;positive regulation of release of sequestered calcium ion into cytosol;transcription cis-regulatory region binding;response to ethylene;sorocarp sorus development…	K12130	ko04712	Circadian rhythm - plant	two-component response regulator-like PRR95 [Oryza sativa Japonica Group]	PF00072.28	Response regulator receiver domain	Two-component response regulator-like PRR95 OS=Oryza sativa subsp. japonica OX=39947 GN=PRR95 PE=2 SV=1	3KRK7	K	Two-component response regulator-like PRR95	COG0745	DNA-binding response regulator, OmpR family, contains REC and winged-helix (wHTH) domain	TK	-	KOG1601	[K]	Transcription;	GATA-4/5/6 transcription factors	-
Os05g0526200	Os05g0526200	6.66987	1.48489	0	0	up	154.122	152.037	148.57	69.586	66.4268	64.9356	7438	7572	5934	3680	2863	2499	GO:0098572;GO:0009535;GO:0005739;GO:0009507;GO:0009941;GO:0005634;GO:0048564;GO:0009570;GO:0005829;	CC;CC;CC;CC;CC;CC;BP;CC;CC;	stromal side of plastid thylakoid membrane;chloroplast thylakoid membrane;mitochondrion;chloroplast;chloroplast envelope;nucleus;photosystem I assembly;chloroplast stroma;cytosol;	-	-	-	photosystem I assembly factor PSA3, chloroplastic [Oryza sativa Japonica Group]	-	-	Photosystem I assembly factor PSA3, chloroplastic OS=Zea mays OX=4577 GN=PSA3 PE=2 SV=1	3KRNT	S	photosystem I assembly	-	-	-	-	-	-	-	-	-
Os06g0600301	Os06g0600301	7.45391	4.16726	0	0	up	651.83	667.87	662.352	44.9783	47.8431	43.6533	17631	18644	14827	1334	1156	942	GO:0002177;GO:0042147;GO:0007030;GO:0048514;GO:0043243;GO:0050832;GO:0060041;GO:0005730;GO:0005770;GO:0007165;GO:0044877;GO:0005643;GO:0003924;GO:0046822;GO:0045921;GO:0034236;GO:0044070;GO:0042307;GO:0006904;GO:0005764;GO:0032482;GO:0001673;GO:0005635;GO:0005776;GO:2001135;GO:0003729;GO:0003925;GO:0055037;GO:0001654;GO:0019882;GO:1901987;GO:0150093;GO:0005765;GO:0061676;GO:0031012;GO:0007298;GO:…	CC;BP;BP;BP;BP;BP;BP;CC;CC;BP;MF;CC;MF;BP;BP;MF;BP;BP;BP;CC;BP;CC;CC;CC;BP;MF;MF;CC;BP;BP;BP;BP;CC;MF;CC;BP;CC;BP;BP;CC;BP;BP;CC;BP;BP;BP;BP;CC;BP;CC;BP;BP;CC;BP;CC;CC;BP;MF;BP;BP;CC;CC;BP;CC;BP;CC;BP;BP;BP;BP;MF;CC;BP;BP;CC;BP;BP;BP;BP;CC;BP;BP;CC;BP;BP;CC;BP;CC;CC;BP;CC;BP;BP;CC;CC;BP;CC;CC;CC;BP;BP;BP;CC;BP;BP;CC;CC;CC;BP;BP;CC;CC;BP;BP;BP;MF;BP;CC;BP;CC;BP;BP;CC;BP;BP;BP;CC;CC;BP;BP;BP;CC;CC;…	manchette;retrograde transport, endosome to Golgi;Golgi organization;blood vessel morphogenesis;positive regulation of protein-containing complex disassembly;defense response to fungus;retina development in camera-type eye;nucleolus;late endosome;signal transduction;protein-containing complex binding;nuclear pore;GTPase activity;regulation of nucleocytoplasmic transport;positive regulation of exo…	K07936	ko03013;ko03008	Nucleocytoplasmic transport;Ribosome biogenesis in eukaryotes	GTP-binding nuclear protein Ran-3 [Oryza sativa Japonica Group]	PF00071.26	Ras family	GTP-binding nuclear protein Ran-3 OS=Oryza sativa subsp. japonica OX=39947 GN=RAN3 PE=2 SV=1	3KSHP	U	GTP-binding protein involved in nucleocytoplasmic transport. Required for the import of protein into the nucleus and also for RNA export. Involved in chromatin condensation and control of cell cycle	COG1100	GTPase SAR1 family domain	R	General function prediction only	KOG0096	[U]	Intracellular trafficking, secretion, and vesicular transport;	GTPase Ran/TC4/GSP1 (nuclear protein transport pathway), small G protein superfamily	-
Os06g0503400	Os06g0503400	7.88511	1.33466	0	0	up	333.265	345.689	328.984	168.05	162.749	163.895	15169	16239	12393	8382	6615	5949	GO:0120078;GO:0044877;GO:0030182;GO:0033601;GO:0102175;GO:0102191;GO:0098839;GO:0050821;GO:0005635;GO:0030334;GO:0003729;GO:0046324;GO:0065002;GO:0033017;GO:0070571;GO:0022009;GO:0030315;GO:0005829;GO:0030517;GO:0033603;GO:1905523;GO:0045687;GO:0005882;GO:0071786;GO:0045665;GO:0071782;GO:0003854;GO:0000139;GO:0016192;GO:0051960;GO:0009617;GO:0032991;GO:0070161;GO:0060317;GO:1902430;GO:0006915;GO:…	BP;MF;BP;BP;MF;MF;CC;BP;CC;BP;MF;BP;BP;CC;BP;BP;CC;CC;BP;BP;BP;BP;CC;BP;BP;CC;MF;CC;BP;BP;BP;CC;CC;BP;BP;BP;CC;BP;CC;BP;CC;BP;CC;CC;BP;CC;BP;BP;MF;BP;CC;CC;BP;BP;BP;BP;MF;CC;BP;BP;BP;CC;BP;BP;MF;CC;MF;CC;CC;CC;CC;CC;CC;MF;BP;BP;BP;BP;BP;CC;BP;BP;BP;CC;CC;BP;BP;BP;BP;BP;BP;CC;BP;BP;BP;CC;BP;BP;BP;BP;CC;CC;MF;CC;CC;CC;BP;BP;CC;	cell adhesion involved in sprouting angiogenesis;protein-containing complex binding;neuron differentiation;positive regulation of mammary gland epithelial cell proliferation;3-beta-hydroxysteroid dehydrogenase/C4-decarboxylase activity;3beta-hydroxysteroid-4alpha-carboxylate 3-dehydrogenase (decarboxylating) [NAD(+)] activity;postsynaptic density membrane;protein stabilization;nuclear envelope;re…	-	-	-	reticulon-like protein B2 [Oryza sativa Japonica Group]	PF02453.21	Reticulon	Reticulon-like protein B2 OS=Arabidopsis thaliana OX=3702 GN=RTNLB2 PE=1 SV=1	3M1ZK	U	Reticulon-like protein	-	-	-	-	KOG1792	[U]	Intracellular trafficking, secretion, and vesicular transport;	Reticulon	-
Os07g0176200	Os07g0176200	7.35444	1.17674	0	0	up	224.396	218.083	216.759	118.971	122.355	119.691	24190	24384	19322	14037	11809	10327	GO:0030154;GO:0034728;GO:0000122;GO:0051302;GO:0010235;GO:0009934;GO:0007049;GO:0030849;GO:0000976;GO:0001067;GO:0001673;GO:0048444;GO:0031523;GO:0090571;GO:0007307;GO:0040027;GO:0030317;GO:0010038;GO:0000794;GO:0005737;GO:0046872;GO:0010440;GO:0005700;GO:0007140;GO:0008340;GO:0010481;GO:0007283;GO:0000785;GO:0070176;GO:0006355;GO:0003700;GO:0003680;GO:0003677;GO:0000987;GO:0010375;GO:0006357;GO:…	BP;BP;BP;BP;BP;BP;BP;CC;MF;MF;CC;BP;CC;CC;BP;BP;BP;BP;CC;CC;MF;BP;CC;BP;BP;BP;BP;CC;CC;BP;MF;MF;MF;MF;BP;BP;CC;CC;MF;BP;BP;	cell differentiation;nucleosome organization;negative regulation of transcription by RNA polymerase II;regulation of cell division;guard mother cell cytokinesis;regulation of meristem structural organization;cell cycle;autosome;transcription cis-regulatory region binding;transcription regulatory region nucleic acid binding;male germ cell nucleus;floral organ morphogenesis;Myb complex;RNA polymera…	-	-	-	protein tesmin/TSO1-like CXC 2 [Oryza sativa Japonica Group]	PF03638.19	Tesmin/TSO1-like CXC domain, cysteine-rich domain	Protein tesmin/TSO1-like CXC 2 OS=Arabidopsis thaliana OX=3702 GN=TCX2 PE=1 SV=1	3KM9G	P	Tesmin/TSO1-like CXC domain	-	-	-	-	KOG1171	[P]	Inorganic ion transport and metabolism;	Metallothionein-like protein	CPP
Os08g0440100	Os08g0440100	6.95087	2.08969	0	0	up	227.929	232.295	220.975	63.8338	67.1053	67.4894	7777	8180	6240	2387	2045	1836	GO:0030154;GO:0009416;GO:0031409;GO:0005576;GO:0030425;GO:0048662;GO:0009408;GO:0006974;GO:0060588;GO:0009410;GO:0043025;GO:0006883;GO:0006950;GO:0006869;GO:0022626;GO:0045735;GO:0009506;GO:0006629;GO:1902884;GO:0071638;GO:0010642;GO:0000302;GO:2000405;GO:0009409;GO:0008289;GO:0031969;GO:0015485;GO:0048471;GO:0042308;GO:0010286;GO:0009898;GO:0009279;GO:0005829;GO:0005737;GO:0071456;GO:0007420;GO:…	BP;BP;MF;CC;CC;BP;BP;BP;BP;BP;CC;BP;BP;BP;CC;MF;CC;BP;BP;BP;BP;BP;BP;BP;MF;CC;MF;CC;BP;BP;CC;CC;CC;CC;BP;BP;BP;BP;BP;BP;BP;BP;BP;CC;BP;CC;CC;CC;CC;BP;MF;BP;CC;BP;BP;BP;CC;BP;CC;BP;BP;CC;BP;CC;CC;	cell differentiation;response to light stimulus;pigment binding;extracellular region;dendrite;negative regulation of smooth muscle cell proliferation;response to heat;DNA damage response;negative regulation of lipoprotein lipid oxidation;response to xenobiotic stimulus;neuronal cell body;intracellular sodium ion homeostasis;response to stress;lipid transport;cytosolic ribosome;nutrient reservoir …	K03098	-	-	temperature-induced lipocalin-1 [Oryza sativa Japonica Group]	PF08212.16	Lipocalin-like domain	Temperature-induced lipocalin-1 OS=Arabidopsis thaliana OX=3702 GN=TIL PE=1 SV=1	3M3B8	M	Belongs to the calycin superfamily. Lipocalin family	COG3040	Bacterial lipocalin Blc	M	Cell wall/membrane/envelope biogenesis	KOG4824	[M]	Cell wall/membrane/envelope biogenesis;	Apolipoprotein D/Lipocalin	-
Os11g0210300	Os11g0210300	9.49725	2.93523	0	0	up	1778.17	1819.96	1780.23	291.509	290.891	288.162	131856	139280	109252	23687	19261	17038	GO:0009651;GO:0097159;GO:0009737;GO:0009055;GO:0046186;GO:0003960;GO:0006067;GO:0048019;GO:0009409;GO:0106322;GO:0006081;GO:0005829;GO:1902652;GO:0106321;GO:0033859;GO:0051775;GO:0016620;GO:0009744;GO:0032496;GO:0045777;GO:0000166;GO:0009414;GO:0009413;GO:0035276;GO:0050153;GO:0009617;GO:0042572;GO:0004032;GO:0004031;GO:0019841;GO:0051903;GO:0018467;GO:0045471;GO:0005504;GO:0042573;GO:1990362;GO:…	BP;MF;BP;MF;BP;MF;BP;MF;BP;MF;BP;CC;BP;MF;BP;BP;MF;BP;BP;BP;MF;BP;BP;MF;MF;BP;BP;MF;MF;MF;MF;MF;BP;MF;BP;MF;BP;CC;BP;BP;BP;BP;MF;BP;MF;BP;BP;BP;BP;CC;MF;MF;BP;MF;BP;BP;MF;BP;BP;MF;MF;BP;BP;MF;BP;BP;BP;BP;MF;BP;BP;BP;MF;BP;BP;MF;BP;MF;MF;CC;BP;CC;CC;BP;CC;	response to salt stress;organic cyclic compound binding;response to abscisic acid;electron transfer activity;acetaldehyde biosynthetic process;NADPH:quinone reductase activity;ethanol metabolic process;receptor antagonist activity;response to cold;S-(hydroxymethyl)glutathione dehydrogenase (NAD+) activity;cellular aldehyde metabolic process;cytosol;secondary alcohol metabolic process;S-(hydroxyme…	K18857	ko00350;ko00592;ko01100;ko01110;ko00010;ko00071	Tyrosine metabolism;alpha-Linolenic acid metabolism;Metabolic pathways;Biosynthesis of secondary metabolites;Glycolysis / Gluconeogenesis;Fatty acid degradation	alcohol dehydrogenase 1 [Oryza sativa Japonica Group]	PF00107.30	Zinc-binding dehydrogenase	Alcohol dehydrogenase 1 OS=Oryza sativa subsp. japonica OX=39947 GN=ADH1 PE=2 SV=2	3KQYC	Q	alcohol dehydrogenase	COG1062	Zn-dependent alcohol/formaldehyde dehydrogenase	C	Energy production and conversion	KOG0022	[Q]	Secondary metabolites biosynthesis, transport and catabolism;	Alcohol dehydrogenase, class III	-
Os03g0113700	Os03g0113700	4.98553	1.92629	0	0	up	53.5838	53.5703	53.2416	17.23	17.3892	17.6664	5287	5455	4348	1863	1532	1390	GO:0016226;GO:0051087;GO:0001405;GO:0005730;GO:0009408;GO:0009636;GO:0006950;GO:0042026;GO:0000422;GO:0007005;GO:0051085;GO:0051082;GO:0001401;GO:0044183;GO:1903707;GO:0140662;GO:0005759;GO:0045646;GO:0005743;GO:0043066;GO:0097068;GO:0030218;GO:0008270;GO:0071347;GO:1902037;GO:0030234;GO:0017134;GO:0005829;GO:0005737;GO:0006611;GO:0034514;GO:0140275;GO:0007007;GO:0051593;GO:0045647;GO:0009615;GO:…	BP;MF;CC;CC;BP;BP;BP;BP;BP;BP;BP;MF;CC;MF;BP;MF;CC;BP;CC;BP;BP;BP;MF;BP;BP;MF;MF;CC;CC;BP;BP;CC;BP;BP;BP;BP;MF;CC;MF;MF;CC;CC;MF;CC;BP;BP;MF;CC;MF;CC;CC;BP;CC;CC;MF;CC;	iron-sulfur cluster assembly;protein-folding chaperone binding;PAM complex, Tim23 associated import motor;nucleolus;response to heat;response to toxic substance;response to stress;protein refolding;autophagy of mitochondrion;mitochondrion organization;chaperone cofactor-dependent protein refolding;unfolded protein binding;SAM complex;protein folding chaperone;negative regulation of hemopoiesis;AT…	K04043	ko03018	RNA degradation	heat shock 70 kDa protein, mitochondrial [Oryza sativa Japonica Group]	PF00012.24	Hsp70 protein	Heat shock 70 kDa protein, mitochondrial OS=Phaseolus vulgaris OX=3885 PE=2 SV=1	3KV5X	O	Belongs to the heat shock protein 70 family	COG0443	Molecular chaperone DnaK (HSP70)	O	Posttranslational modification, protein turnover, chaperones	KOG0102	[O]	Posttranslational modification, protein turnover, chaperones;	Molecular chaperones mortalin/PBP74/GRP75, HSP70 superfamily	-
Os02g0622500	Os02g0622500	3.77275	3.65417	0	0	up	37.5944	38.4964	38.668	3.68434	3.4585	4.16314	3557	3759	3028	382	293	315	-	-	-	-	-	-	RNA-binding protein 42 [Oryza sativa Japonica Group]	PF16014.9	Histone deacetylase complex subunit SAP130 C-terminus	-	3KVJD	A	RNA recognition motif. (a.k.a. RRM, RBD, or RNP domain)	-	-	-	-	KOG0226	[R]	General function prediction only;	RNA-binding proteins	-
Os02g0596900	Os02g0596900	4.96108	2.03139	0	0	up	56.8162	54.372	52.267	16.6846	16.6459	16.1619	4378	4324	3334	1409	1146	993	GO:1903078;GO:0009611;GO:0000902;GO:0000146;GO:0060187;GO:0005730;GO:0048589;GO:0000812;GO:0061836;GO:0010763;GO:0035267;GO:0001891;GO:0033206;GO:0001726;GO:0005903;GO:0071356;GO:0072553;GO:0005652;GO:0048711;GO:0030864;GO:0071503;GO:0005829;GO:0016331;GO:0045666;GO:0007015;GO:0030517;GO:0030476;GO:0032432;GO:0030056;GO:0007283;GO:0051015;GO:0099173;GO:0043519;GO:0030027;GO:0022416;GO:0044396;GO:…	BP;BP;BP;MF;CC;CC;BP;CC;CC;BP;CC;CC;BP;CC;CC;BP;BP;CC;BP;CC;BP;CC;BP;BP;BP;BP;BP;CC;CC;BP;MF;BP;BP;CC;BP;BP;CC;CC;CC;CC;CC;CC;CC;BP;CC;CC;BP;BP;CC;BP;CC;BP;BP;BP;BP;BP;BP;CC;BP;BP;BP;CC;BP;CC;BP;BP;MF;BP;BP;BP;CC;BP;BP;BP;CC;CC;BP;CC;BP;CC;BP;BP;CC;CC;BP;BP;MF;BP;MF;CC;BP;CC;BP;BP;BP;BP;CC;BP;BP;CC;CC;BP;BP;CC;BP;CC;CC;BP;BP;CC;CC;CC;MF;CC;BP;CC;BP;BP;CC;MF;BP;CC;CC;CC;BP;BP;BP;BP;BP;BP;BP;MF;BP;…	positive regulation of protein localization to plasma membrane;response to wounding;cell morphogenesis;microfilament motor activity;cell pole;nucleolus;developmental growth;Swr1 complex;intranuclear rod;positive regulation of fibroblast migration;NuA4 histone acetyltransferase complex;phagocytic cup;meiotic cytokinesis;ruffle;brush border;cellular response to tumor necrosis factor;terminal button…	K18584	-	-	actin-related protein 3 [Oryza sativa Japonica Group]	PF00022.23	Actin	Actin-related protein 3 OS=Oryza sativa subsp. japonica OX=39947 GN=ARP3 PE=2 SV=1	3KPFI	Z	Belongs to the actin family	COG5277	Actin-related protein	Z	Cytoskeleton	KOG0678	[Z]	Cytoskeleton;	Actin-related protein Arp2/3 complex, subunit Arp3	-
Os07g0563300	Os07g0563300	6.4929	1.28919	0	0	up	128.211	125.07	121.838	62.417	64.0684	63.6449	17854	17975	14042	9524	7967	7067	GO:0045892;GO:0009737;GO:0009793;GO:0043565;GO:0009733;GO:0010601;GO:0048527;GO:0045995;GO:0019760;GO:0048366;GO:0000976;GO:0080113;GO:0010262;GO:0045893;GO:0099402;GO:0008284;GO:0008270;GO:0010358;GO:0009789;GO:0005829;GO:0005737;GO:0071456;GO:0019900;GO:0009657;GO:0048573;GO:0010228;GO:0009873;GO:0010116;GO:0010073;GO:0009744;GO:0006355;GO:0009738;GO:0003700;GO:0009910;GO:0003677;GO:0009908;GO:…	BP;BP;BP;MF;BP;BP;BP;BP;BP;BP;MF;BP;BP;BP;BP;BP;MF;BP;BP;CC;CC;BP;MF;BP;BP;BP;BP;BP;BP;BP;BP;BP;MF;BP;MF;BP;BP;BP;BP;BP;CC;BP;BP;CC;	negative regulation of DNA-templated transcription;response to abscisic acid;embryo development ending in seed dormancy;sequence-specific DNA binding;response to auxin;positive regulation of auxin biosynthetic process;lateral root development;regulation of embryonic development;glucosinolate metabolic process;leaf development;transcription cis-regulatory region binding;regulation of seed growth;s…	K09287	-	-	B3 domain-containing protein Os07g0563300 isoform 1 [Oryza sativa Japonica Group]	PF02362.25	B3 DNA binding domain	B3 domain-containing protein Os07g0563300 OS=Oryza sativa subsp. japonica OX=39947 GN=Os07g0563300 PE=3 SV=2	3KR2F	K	B3 domain-containing protein	-	-	-	-	-	-	-	-	-
Os06g0256500	Os06g0256500	6.76996	1.70936	0	0	up	180.746	173.292	172.617	66.3833	66.8374	66.2067	14810	14655	11706	5961	4890	4326	GO:0006094;GO:0097367;GO:0050832;GO:0004347;GO:0007611;GO:0043524;GO:0001707;GO:0048029;GO:0010595;GO:0034101;GO:0005829;GO:0005737;GO:0035994;GO:0008083;GO:0016853;GO:0002639;GO:0005125;GO:0060170;GO:0042593;GO:0006096;GO:0035902;GO:0005615;GO:0009536;GO:0032570;GO:0031625;GO:0033574;GO:0051156;GO:0001701;GO:0046686;GO:0032355;GO:0005886;	BP;MF;BP;MF;BP;BP;BP;MF;BP;BP;CC;CC;BP;MF;MF;BP;MF;CC;BP;BP;BP;CC;CC;BP;MF;BP;BP;BP;BP;BP;CC;	gluconeogenesis;carbohydrate derivative binding;defense response to fungus;glucose-6-phosphate isomerase activity;learning or memory;negative regulation of neuron apoptotic process;mesoderm formation;monosaccharide binding;positive regulation of endothelial cell migration;erythrocyte homeostasis;cytosol;cytoplasm;response to muscle stretch;growth factor activity;isomerase activity;positive regula…	K01810	ko00520;ko01100;ko00500;ko01200;ko00030;ko01110;ko00010	Amino sugar and nucleotide sugar metabolism;Metabolic pathways;Starch and sucrose metabolism;Carbon metabolism;Pentose phosphate pathway;Biosynthesis of secondary metabolites;Glycolysis / Gluconeogenesis	glucose-6-phosphate isomerase, cytosolic B [Oryza sativa Japonica Group]	PF00342.23	Phosphoglucose isomerase	Glucose-6-phosphate isomerase, cytosolic B OS=Oryza sativa subsp. japonica OX=39947 GN=Os06g0256500 PE=1 SV=2	3KP5A	G	Belongs to the GPI family	COG0166	Glucose-6-phosphate isomerase	G	Carbohydrate transport and metabolism	KOG2446	[G]	Carbohydrate transport and metabolism;	Glucose-6-phosphate isomerase	-
Os06g0557100	Os06g0557100	3.77879	2.16941	0	0	up	23.6703	24.3716	23.8956	6.39174	6.31497	6.93535	3682	3911	3085	1101	886	870	GO:0009611;GO:0001578;GO:0006955;GO:0010311;GO:0060866;GO:0010088;GO:0002237;GO:0009695;GO:0009942;GO:0050832;GO:0009934;GO:0045595;GO:0010087;GO:0048653;GO:0032541;GO:0031347;GO:1902025;GO:0002213;GO:0010200;GO:0009409;GO:0001653;GO:0010103;GO:0010584;GO:2000280;GO:0005829;GO:0009753;GO:0052544;GO:0080092;GO:1901002;GO:0051707;GO:0009647;GO:1901653;GO:0042742;GO:0009911;GO:0010192;GO:1901333;GO:…	BP;BP;BP;BP;BP;BP;BP;BP;BP;BP;BP;BP;BP;BP;CC;BP;BP;BP;BP;BP;MF;BP;BP;BP;CC;BP;BP;BP;BP;BP;BP;BP;BP;BP;BP;BP;MF;BP;BP;MF;MF;BP;CC;BP;BP;MF;BP;BP;BP;BP;CC;BP;BP;BP;BP;BP;BP;BP;BP;BP;BP;BP;BP;BP;BP;BP;CC;BP;MF;BP;BP;BP;MF;BP;CC;BP;BP;MF;MF;BP;BP;BP;CC;MF;BP;BP;BP;BP;MF;BP;BP;BP;BP;CC;BP;BP;BP;MF;MF;CC;BP;MF;BP;BP;BP;BP;BP;BP;BP;BP;BP;BP;CC;BP;BP;MF;BP;BP;CC;CC;BP;CC;BP;BP;BP;BP;BP;BP;BP;MF;BP;BP;MF;…	response to wounding;microtubule bundle formation;immune response;lateral root formation;leaf abscission;phloem development;response to molecule of bacterial origin;jasmonic acid biosynthetic process;longitudinal axis specification;defense response to fungus;regulation of meristem structural organization;regulation of cell differentiation;phloem or xylem histogenesis;anther development;cortical e…	-	-	-	receptor-like protein kinase 5 [Oryza sativa Japonica Group]	PF00560.37	Leucine Rich Repeat	Receptor-like protein kinase HSL1 OS=Arabidopsis thaliana OX=3702 GN=HSL1 PE=1 SV=1	3KQAK	T	Belongs to the protein kinase superfamily. Ser Thr protein kinase family	COG4886	Leucine-rich repeat (LRR) protein	K	Transcription	-	-	-	-	-
Os01g0681900	Os01g0681900	4.20638	1.65983	0	0	up	28.3485	28.5519	26.3147	11.1396	10.6416	10.8218	7927	8240	6090	3414	2657	2413	GO:0080107;GO:0048589;GO:0006145;GO:0017113;GO:0046074;GO:0008860;GO:0005743;GO:0003729;GO:0010181;GO:0005506;GO:0006249;GO:0009102;GO:0003954;GO:0005829;GO:0080114;GO:0030573;GO:0016620;GO:0009744;GO:0019761;GO:0080103;GO:0080106;GO:0000166;GO:0019860;GO:0009941;GO:0009410;GO:0022900;GO:0016731;GO:0004324;GO:1990204;GO:0080104;GO:0006541;GO:0007623;GO:0048046;GO:0019676;GO:0016042;GO:0051538;GO:…	MF;BP;BP;MF;BP;MF;CC;MF;MF;MF;BP;BP;MF;CC;BP;BP;MF;BP;BP;MF;MF;MF;BP;CC;BP;BP;MF;MF;CC;MF;BP;BP;CC;BP;BP;MF;BP;MF;BP;MF;BP;CC;CC;MF;MF;BP;MF;CC;CC;BP;MF;MF;CC;BP;MF;BP;CC;MF;CC;MF;BP;MF;MF;MF;BP;BP;MF;MF;BP;BP;MF;BP;MF;BP;CC;BP;CC;BP;MF;BP;BP;MF;MF;BP;BP;CC;CC;	8-methylthiopropyl glucosinolate S-oxygenase activity;developmental growth;purine nucleobase catabolic process;dihydropyrimidine dehydrogenase (NADP+) activity;dTMP catabolic process;ferredoxin-NAD+ reductase activity;mitochondrial inner membrane;mRNA binding;FMN binding;iron ion binding;dCMP catabolic process;biotin biosynthetic process;NADH dehydrogenase activity;cytosol;obsolete positive regul…	K00264	ko01230;ko00250;ko00910;ko01100;ko01110	Biosynthesis of amino acids;Alanine, aspartate and glutamate metabolism;Nitrogen metabolism;Metabolic pathways;Biosynthesis of secondary metabolites	glutamate synthase 1 [NADH], chloroplastic isoform X1 [Oryza sativa Japonica Group]	PF00310.25	Glutamine amidotransferases class-II	Glutamate synthase 1 [NADH], chloroplastic OS=Oryza sativa subsp. japonica OX=39947 GN=Os01g0681900 PE=2 SV=1	3KM5Z	E	glutamate synthase	COG0070	Glutamate synthase domain 3	E	Amino acid transport and metabolism	KOG0399	[E]	Amino acid transport and metabolism;	Glutamate synthase	-
Os03g0221500	Os03g0221500	4.6639	-2.18159	0	0	down	9.65153	10.4797	10.1439	55.3669	58.8446	56.7309	787	870	683	4885	4244	3653	GO:0009617;GO:0009793;GO:0005576;GO:0050832;GO:0009408;GO:0052543;GO:0071555;GO:0009506;GO:0031410;GO:0009664;GO:0009409;GO:0009627;GO:0001872;GO:0007154;GO:0010584;GO:0048046;GO:0099503;GO:0005829;GO:0005975;GO:0005737;GO:0030247;GO:0005773;GO:0006952;GO:0004338;GO:0042803;GO:0006076;GO:0008810;GO:0005783;GO:0000325;GO:0009536;GO:0098552;GO:0009626;GO:0009505;GO:0042972;GO:0009607;GO:0005739;GO:…	BP;BP;CC;BP;BP;BP;BP;CC;CC;BP;BP;BP;MF;BP;BP;CC;CC;CC;BP;CC;MF;CC;BP;MF;MF;BP;MF;CC;CC;CC;CC;BP;CC;MF;BP;CC;CC;BP;MF;CC;	response to bacterium;embryo development ending in seed dormancy;extracellular region;defense response to fungus;response to heat;callose deposition in cell wall;cell wall organization;plasmodesma;cytoplasmic vesicle;plant-type cell wall organization;response to cold;systemic acquired resistance;(1->3)-beta-D-glucan binding;cell communication;pollen exine formation;apoplast;secretory vesicle;cyto…	K19891	ko01100;ko00500	Metabolic pathways;Starch and sucrose metabolism	glucan endo-1,3-beta-glucosidase 3 isoform X1 [Oryza sativa Japonica Group]	PF00332.22	Glycosyl hydrolases family 17	Glucan endo-1,3-beta-glucosidase 3 OS=Arabidopsis thaliana OX=3702 GN=At2g01630 PE=2 SV=2	3KWXX	G	Belongs to the glycosyl hydrolase 17 family	-	-	-	-	-	-	-	-	-
Os02g0269200	Os02g0269200	8.45272	1.47461	0	0	up	519.638	531.935	518.72	237.598	224.334	237.598	14654	15481	12106	7342	5649	5343	GO:0097718;GO:0097110;GO:0070821;GO:0051959;GO:0072686;GO:0051017;GO:1904801;GO:0044877;GO:0005643;GO:0008180;GO:0034454;GO:0040001;GO:0005635;GO:0030473;GO:0030141;GO:0005829;GO:0031514;GO:0045019;GO:0030235;GO:0007476;GO:0160040;GO:0048315;GO:0005929;GO:0007291;GO:0007283;GO:0022416;GO:1904115;GO:0031475;GO:0030286;GO:0000776;GO:0035071;GO:0007290;GO:0048477;GO:0005874;GO:0032991;GO:0035774;GO:…	MF;MF;CC;MF;CC;BP;BP;MF;CC;CC;BP;BP;CC;BP;CC;CC;CC;BP;MF;BP;BP;BP;CC;BP;BP;BP;CC;CC;CC;CC;BP;BP;BP;CC;CC;BP;BP;BP;BP;CC;BP;CC;BP;BP;BP;BP;MF;CC;CC;BP;CC;MF;CC;BP;CC;CC;BP;BP;CC;BP;MF;MF;CC;MF;MF;BP;MF;CC;MF;BP;BP;CC;BP;CC;MF;CC;CC;BP;CC;CC;CC;CC;BP;BP;BP;CC;BP;CC;CC;CC;	disordered domain specific binding;scaffold protein binding;tertiary granule membrane;dynein light intermediate chain binding;mitotic spindle;actin filament bundle assembly;positive regulation of neuron remodeling;protein-containing complex binding;nuclear pore;COP9 signalosome;microtubule anchoring at centrosome;establishment of mitotic spindle localization;nuclear envelope;nuclear migration alo…	K10418	-	-	dynein light chain LC6, flagellar outer arm [Oryza sativa Japonica Group]	PF01221.22	Dynein light chain type 1	Dynein light chain LC6, flagellar outer arm OS=Heliocidaris crassispina OX=1043166 PE=3 SV=1	3M09Q	Z	Dynein light chain type 1	-	-	-	-	KOG3430	[Z]	Cytoskeleton;	Dynein light chain type 1	-
Os04g0677500	Os04g0677500	7.1432	1.43798	0	0	up	210.231	215.478	206.288	93.5912	91.9011	94.7827	16939	17970	13803	8549	6818	6289	GO:0009408;GO:0042866;GO:0043403;GO:1903561;GO:0030446;GO:0003729;GO:0005829;GO:1902912;GO:1904408;GO:0009267;GO:0051707;GO:0005929;GO:0009744;GO:0032869;GO:0036170;GO:0016301;GO:0003713;GO:0010431;GO:0006116;GO:0044416;GO:0036180;GO:0005791;GO:0030955;GO:0030445;GO:0061621;GO:0004743;GO:0014870;GO:0009986;GO:1903672;GO:0048316;GO:0034774;GO:0071872;GO:2001065;GO:0016310;GO:0046983;GO:0006096;GO:…	BP;BP;BP;CC;CC;MF;CC;CC;MF;BP;BP;CC;BP;BP;BP;MF;MF;BP;BP;BP;BP;CC;MF;CC;BP;MF;BP;CC;BP;BP;CC;BP;MF;BP;MF;BP;CC;BP;MF;BP;MF;BP;MF;CC;CC;MF;CC;CC;BP;BP;BP;BP;MF;MF;BP;CC;CC;CC;MF;BP;BP;MF;MF;MF;MF;MF;BP;CC;CC;BP;BP;BP;BP;CC;BP;BP;BP;BP;BP;CC;MF;BP;CC;CC;BP;CC;	response to heat;pyruvate biosynthetic process;skeletal muscle tissue regeneration;extracellular vesicle;hyphal cell wall;mRNA binding;cytosol;pyruvate kinase complex;melatonin binding;cellular response to starvation;response to other organism;cilium;response to sucrose;cellular response to insulin stimulus;filamentous growth of a population of unicellular organisms in response to starvation;kina…	K00873	ko00620;ko01230;ko01200;ko00230;ko01100;ko00010;ko01110	Pyruvate metabolism;Biosynthesis of amino acids;Carbon metabolism;Purine metabolism;Metabolic pathways;Glycolysis / Gluconeogenesis;Biosynthesis of secondary metabolites	pyruvate kinase, cytosolic isozyme [Oryza sativa Japonica Group]	PF00224.25	Pyruvate kinase, barrel domain	Pyruvate kinase, cytosolic isozyme OS=Glycine max OX=3847 PE=2 SV=1	3KSSH	G	Pyruvate kinase	COG0469	Pyruvate kinase	G	Carbohydrate transport and metabolism	KOG2323	[G]	Carbohydrate transport and metabolism;	Pyruvate kinase	-
Os03g0236200	Os03g0236200	3.52505	3.13162	0	0	up	26.9856	25.9458	27.3224	3.75608	3.64496	3.93276	2162	2146	1812	330	261	252	GO:0016831;GO:0006538;GO:0042802;GO:0015937;GO:0006536;GO:0030170;GO:0032541;GO:0009506;GO:0019752;GO:0034599;GO:0005789;GO:0004837;GO:0097038;GO:0006665;GO:0016020;GO:0004068;GO:0005829;GO:0005737;GO:0030149;GO:0060090;GO:0009267;GO:0008117;GO:0036469;GO:0019722;GO:0005783;GO:0004058;GO:0004782;GO:0005516;GO:2001120;GO:0004351;GO:0051454;GO:0005739;GO:0006568;GO:0005634;GO:0006807;GO:0031152;	MF;BP;MF;BP;BP;MF;CC;CC;BP;BP;CC;MF;CC;BP;CC;MF;CC;CC;BP;MF;BP;MF;MF;BP;CC;MF;MF;MF;BP;MF;BP;CC;BP;CC;BP;BP;	carboxy-lyase activity;glutamate catabolic process;identical protein binding;coenzyme A biosynthetic process;glutamate metabolic process;pyridoxal phosphate binding;cortical endoplasmic reticulum;plasmodesma;carboxylic acid metabolic process;cellular response to oxidative stress;endoplasmic reticulum membrane;tyrosine decarboxylase activity;perinuclear endoplasmic reticulum;sphingolipid metabolic…	K01580	ko00430;ko00650;ko00250;ko00410;ko01110;ko01100	Taurine and hypotaurine metabolism;Butanoate metabolism;Alanine, aspartate and glutamate metabolism;beta-Alanine metabolism;Biosynthesis of secondary metabolites;Metabolic pathways	glutamate decarboxylase 1 [Oryza sativa Japonica Group]	PF00282.23	Pyridoxal-dependent decarboxylase conserved domain	Glutamate decarboxylase 1 OS=Arabidopsis thaliana OX=3702 GN=GAD1 PE=1 SV=2	3KNC5	E	Belongs to the group II decarboxylase family	COG0076	Glutamate or tyrosine decarboxylase or a related PLP-dependent protein	E	Amino acid transport and metabolism	KOG1383	[E]	Amino acid transport and metabolism;	Glutamate decarboxylase/sphingosine phosphate lyase	-
Os03g0819400	Os03g0819400	7.38066	1.2462	0	0	up	234.079	232.674	221.056	121.208	120.273	117.484	9976	10234	7797	5661	4577	3993	GO:0005737;GO:0071456;GO:0046872;GO:0055078;GO:0009908;GO:0006825;GO:0016531;GO:0005886;GO:0010015;GO:0010233;GO:0005739;GO:0046686;GO:0009507;GO:0005783;GO:0005634;GO:0006878;GO:0019904;GO:0099503;GO:0005829;	CC;BP;MF;BP;BP;BP;MF;CC;BP;BP;CC;BP;CC;CC;CC;BP;MF;CC;CC;	cytoplasm;cellular response to hypoxia;metal ion binding;sodium ion homeostasis;flower development;copper ion transport;copper chaperone activity;plasma membrane;root morphogenesis;phloem transport;mitochondrion;response to cadmium ion;chloroplast;endoplasmic reticulum;nucleus;intracellular copper ion homeostasis;protein domain specific binding;secretory vesicle;cytosol;	-	-	-	protein SODIUM POTASSIUM ROOT DEFECTIVE 2 [Oryza sativa Japonica Group]	PF00403.30	Heavy-metal-associated domain	Protein SODIUM POTASSIUM ROOT DEFECTIVE 2 OS=Arabidopsis thaliana OX=3702 GN=NAKR2 PE=2 SV=1	3KUFG	P	heavy metal-associated domain containing protein, expressed	COG2608	Copper chaperone CopZ	P	Inorganic ion transport and metabolism	KOG1603	[P]	Inorganic ion transport and metabolism;	Copper chaperone	-
Os11g0701500	Os11g0701500	6.25316	3.10629	0	0	up	205.649	194.914	190.881	27.5923	27.69	29.9046	8324	8142	6394	1224	1001	966	GO:0009651;GO:0009611;GO:0008422;GO:0000920;GO:0006032;GO:0005576;GO:0050832;GO:0005935;GO:0030445;GO:0071555;GO:0005509;GO:0004568;GO:0000282;GO:0044182;GO:0005635;GO:0009409;GO:0009501;GO:0008843;GO:0009986;GO:0042631;GO:0005975;GO:0008061;GO:0005773;GO:0009277;GO:0009267;GO:0005886;GO:0004857;GO:0062040;GO:0034232;GO:0009845;GO:0001896;GO:0006040;GO:0009642;GO:0005783;GO:0000324;GO:0051286;GO:…	BP;BP;MF;BP;BP;CC;BP;CC;CC;BP;MF;MF;BP;BP;CC;BP;CC;MF;CC;BP;BP;MF;CC;CC;BP;CC;MF;CC;BP;BP;BP;BP;BP;CC;CC;CC;CC;MF;BP;BP;BP;BP;BP;MF;BP;	response to salt stress;response to wounding;beta-glucosidase activity;septum digestion after cytokinesis;chitin catabolic process;extracellular region;defense response to fungus;cellular bud neck;yeast-form cell wall;cell wall organization;calcium ion binding;chitinase activity;cellular bud site selection;filamentous growth of a population of unicellular organisms;nuclear envelope;response to co…	K01183	ko00520;ko01100	Amino sugar and nucleotide sugar metabolism;Metabolic pathways	xylanase inhibitor protein 2-like [Oryza sativa Japonica Group]	PF00704.32	Glycosyl hydrolases family 18	Xylanase inhibitor protein 2 OS=Oryza sativa subsp. japonica OX=39947 GN=Chib3H-h PE=1 SV=1	3GAEK	G	Belongs to the glycosyl hydrolase 18 family	-	-	-	-	KOG4701	[M]	Cell wall/membrane/envelope biogenesis;	Chitinase	-
Os03g0689100	Os03g0689100	6.00784	1.84323	0	0	up	111.415	108.191	103.301	36.3962	38.8841	36.1809	15659	15662	12033	5621	4854	4064	GO:0051537;GO:0009861;GO:0070507;GO:0000830;GO:0000829;GO:0000828;GO:0050832;GO:0052843;GO:0000832;GO:0090307;GO:1905036;GO:0052724;GO:0006020;GO:1900367;GO:0052723;GO:0005829;GO:0043647;GO:0007605;GO:0005737;GO:0051516;GO:0000831;GO:0016310;GO:0016887;GO:0033857;GO:1904966;GO:0052846;GO:0009536;GO:0032958;GO:0005634;GO:0023052;GO:0110162;GO:0052845;GO:0005856;GO:0000827;GO:0005524;GO:0005886;	MF;BP;BP;MF;MF;MF;BP;MF;MF;BP;BP;MF;BP;BP;MF;CC;BP;BP;CC;BP;MF;BP;MF;MF;BP;MF;CC;BP;CC;BP;BP;MF;CC;MF;MF;CC;	2 iron, 2 sulfur cluster binding;jasmonic acid and ethylene-dependent systemic resistance;regulation of microtubule cytoskeleton organization;inositol hexakisphosphate 4-kinase activity;diphosphoinositol pentakisphosphate kinase activity;inositol hexakisphosphate kinase activity;defense response to fungus;inositol-1-diphosphate-2,3,4,5,6-pentakisphosphate diphosphatase activity;inositol hexakisph…	K13024	ko04070	Phosphatidylinositol signaling system	inositol hexakisphosphate and diphosphoinositol-pentakisphosphate kinase VIP2 isoform X1 [Oryza sativa Japonica Group]	PF00328.26	Histidine phosphatase superfamily (branch 2)	Inositol hexakisphosphate and diphosphoinositol-pentakisphosphate kinase VIP2 OS=Arabidopsis thaliana OX=3702 GN=VIP2 PE=1 SV=1	3KN5F	Z	Belongs to the histidine acid phosphatase family	-	-	-	-	KOG1057	[Z]	Cytoskeleton;	Arp2/3 complex-interacting protein VIP1/Asp1, involved in regulation of actin cytoskeleton	-
Os03g0269300	Os03g0269300	3.92102	5.20061	0	0	up	75.0552	66.9792	65.903	2.22645	2.24733	2.33326	5517	5088	4011	182	153	143	GO:0009611;GO:0007030;GO:0002237;GO:0050832;GO:0004715;GO:0048653;GO:0090558;GO:0000976;GO:0032502;GO:0009409;GO:0043410;GO:0008289;GO:0005829;GO:0009514;GO:0019722;GO:1901653;GO:0042742;GO:1900459;GO:0016301;GO:0009751;GO:0071323;GO:0009941;GO:1902458;GO:0030154;GO:0032991;GO:0004714;GO:0009861;GO:0048364;GO:0005102;GO:0009793;GO:1900424;GO:0030246;GO:0005789;GO:0009625;GO:0009755;GO:0030957;GO:…	BP;BP;BP;BP;MF;BP;BP;MF;BP;BP;BP;MF;CC;CC;BP;BP;BP;BP;MF;BP;BP;CC;BP;BP;CC;MF;BP;BP;MF;BP;BP;MF;CC;BP;BP;MF;BP;BP;BP;BP;BP;BP;BP;BP;MF;MF;BP;MF;BP;BP;CC;MF;BP;BP;MF;BP;BP;BP;BP;BP;CC;MF;BP;BP;MF;BP;MF;BP;MF;MF;BP;MF;CC;BP;CC;BP;BP;MF;BP;BP;MF;BP;BP;BP;MF;BP;MF;CC;BP;BP;BP;MF;CC;CC;BP;CC;	response to wounding;Golgi organization;response to molecule of bacterial origin;defense response to fungus;non-membrane spanning protein tyrosine kinase activity;anther development;plant epidermis development;transcription cis-regulatory region binding;developmental process;response to cold;positive regulation of MAPK cascade;lipid binding;cytosol;glyoxysome;calcium-mediated signaling;cellular r…	-	-	-	proline-rich receptor-like protein kinase PERK1 [Oryza sativa Japonica Group]	PF00069.29	Protein kinase domain	Proline-rich receptor-like protein kinase PERK1 OS=Arabidopsis thaliana OX=3702 GN=PERK1 PE=1 SV=1	3M3C6	T	Protein tyrosine kinase	COG0515	Serine/threonine protein kinase	T	Signal transduction mechanisms	KOG1187	[T]	Signal transduction mechanisms;	Serine/threonine protein kinase	-
Os03g0387900	Os03g0387900	6.39789	2.53283	0	0	up	174.811	181.594	178.746	37.4124	41.4204	37.2379	16648	17869	14160	3890	3490	2766	GO:0032922;GO:0006354;GO:0070063;GO:0009649;GO:0006355;GO:0005634;GO:0003712;	BP;BP;MF;BP;BP;CC;MF;	circadian regulation of gene expression;DNA-templated transcription elongation;RNA polymerase binding;entrainment of circadian clock;regulation of DNA-templated transcription;nucleus;transcription coregulator activity;	-	-	-	protein LNK1 isoform X1 [Oryza sativa Japonica Group]	-	-	Protein LNK1 OS=Arabidopsis thaliana OX=3702 GN=LNK1 PE=1 SV=1	3KXZ1	S	isoform X1	-	-	-	-	-	-	-	-	-
Os05g0554000	Os05g0554000	8.99092	1.17147	0	0	up	709.91	671.946	673.108	378.651	383.613	367.376	68975	67358	54101	40300	33254	28474	GO:0090440;GO:0009611;GO:0015695;GO:0006814;GO:1905428;GO:0009737;GO:0051238;GO:0009813;GO:0006556;GO:0140968;GO:0005770;GO:0005778;GO:0031902;GO:0089718;GO:0009408;GO:0009636;GO:0009624;GO:0009507;GO:1902475;GO:0016323;GO:0015691;GO:0006855;GO:0043229;GO:0042910;GO:0098655;GO:0015179;GO:0031982;GO:0080168;GO:0048767;GO:0010015;GO:0016020;GO:0015562;GO:0098542;GO:1990961;GO:0015234;GO:1902456;GO:…	MF;BP;BP;BP;BP;BP;BP;BP;BP;MF;CC;CC;CC;BP;BP;BP;BP;CC;BP;CC;BP;BP;CC;MF;BP;MF;CC;BP;BP;BP;CC;MF;BP;BP;MF;BP;MF;BP;CC;BP;CC;MF;CC;BP;CC;BP;CC;BP;BP;BP;MF;BP;MF;CC;BP;BP;MF;BP;CC;BP;CC;MF;BP;BP;CC;BP;BP;BP;CC;BP;CC;CC;CC;MF;BP;CC;CC;BP;CC;	abscisic acid transmembrane transporter activity;response to wounding;organic cation transport;sodium ion transport;regulation of plant organ formation;response to abscisic acid;sequestering of metal ion;flavonoid biosynthetic process;S-adenosylmethionine biosynthetic process;polyspecific organic cation:proton antiporter activity;late endosome;peroxisomal membrane;late endosome membrane;amino aci…	K03327	-	-	protein DETOXIFICATION 14 [Oryza sativa Japonica Group]	PF01554.22	MatE	Protein DETOXIFICATION 14 OS=Arabidopsis thaliana OX=3702 GN=DTX14 PE=1 SV=1	3KY2A	V	Belongs to the multi antimicrobial extrusion (MATE) (TC 2.A.66.1) family	COG0534	Na+-driven multidrug efflux pump, DinF/NorM/MATE family	V	Defense mechanisms	KOG1347	[R]	General function prediction only;	Uncharacterized membrane protein, predicted efflux pump	-
Os02g0586900	Os02g0586900	7.44651	2.30714	0	0	up	352.094	357.593	329.607	88.8293	84.3349	86.777	9734	10202	7541	2691	2082	1913	-	-	-	-	-	-	glycine-rich cell wall structural protein [Oryza sativa Japonica Group]	PF07172.15	Glycine rich protein family	-	3M8TT	S	Glycine-Rich	-	-	-	-	-	-	-	-	-
Os03g0638400	Os03g0638400	5.48488	2.02131	0	0	up	84.6834	77.3324	74.9733	23.805	24.5131	23.9969	9277	8743	6797	2858	2398	2096	-	-	-	-	-	-	uncharacterized protein LOC127786262 [Oryza glaberrima]	-	-	-	-	-	-	-	-	-	-	-	-	-	-	-
Os03g0230300	Os03g0230300	5.77871	4.07889	0	0	up	210.367	186.572	190.699	14.8026	13.7018	14.5051	15232	13942	11428	1175	886	838	GO:0009651;GO:0009793;GO:0072593;GO:0006950;GO:0006809;GO:2000377;GO:0009723;GO:0006979;GO:0012501;GO:0005737;GO:0006970;GO:0010193;GO:0010102;GO:0071456;GO:0009873;GO:0048573;GO:0042742;GO:0003950;GO:0009867;GO:0016363;GO:0000303;GO:0009414;GO:0005739;GO:0005634;	BP;BP;BP;BP;BP;BP;BP;BP;BP;CC;BP;BP;BP;BP;BP;BP;BP;MF;BP;CC;BP;BP;CC;CC;	response to salt stress;embryo development ending in seed dormancy;reactive oxygen species metabolic process;response to stress;nitric oxide biosynthetic process;regulation of reactive oxygen species metabolic process;response to ethylene;response to oxidative stress;programmed cell death;cytoplasm;response to osmotic stress;response to ozone;lateral root morphogenesis;cellular response to hypoxi…	-	-	-	probable inactive poly [ADP-ribose] polymerase SRO2 [Oryza sativa Japonica Group]	PF12174.12	RCD1-SRO-TAF4 (RST) plant domain	Inactive poly [ADP-ribose] polymerase RCD1 OS=Arabidopsis thaliana OX=3702 GN=RCD1 PE=1 SV=1	3KMTQ	S	poly ADP-ribose polymerase	-	-	-	-	-	-	-	-	-
Os04g0253000	Os04g0253000	11.2537	1.2315	0	0	up	3251.54	3528.38	3307.64	1805.33	1753.08	1760.24	114937	128721	96765	69927	55333	49614	GO:0032991;GO:0005730;GO:0030261;GO:0030527;GO:0006334;GO:0000976;GO:0045910;GO:0000786;GO:1990841;GO:0003691;GO:0031012;GO:0003690;GO:0008757;GO:0042803;GO:0000781;GO:0000785;GO:0003700;GO:0005516;GO:0003677;GO:0031492;GO:0005739;GO:0009058;GO:0006357;GO:0005634;GO:0043047;	CC;CC;BP;MF;BP;MF;BP;CC;MF;MF;CC;MF;MF;MF;CC;CC;MF;MF;MF;MF;CC;BP;BP;CC;MF;	protein-containing complex;nucleolus;chromosome condensation;structural constituent of chromatin;nucleosome assembly;transcription cis-regulatory region binding;negative regulation of DNA recombination;nucleosome;promoter-specific chromatin binding;double-stranded telomeric DNA binding;extracellular matrix;double-stranded DNA binding;S-adenosylmethionine-dependent methyltransferase activity;prote…	K11275	-	-	histone H1 [Oryza sativa Japonica Group]	PF00538.23	linker histone H1 and H5 family	Histone H1 OS=Solanum pennellii OX=28526 PE=2 SV=1	3KZJJ	B	Histone H1	-	-	-	-	-	-	-	-	-
Os07g0573400	Os07g0573400	5.67606	-1.50684	0	0	down	27.5914	26.63	24.5076	96.9587	96.548	91.7759	2308	2325	1792	8826	7090	6126	GO:0070012;GO:0006508;GO:0004175;GO:0005576;	MF;BP;MF;CC;	oligopeptidase activity;proteolysis;endopeptidase activity;extracellular region;	-	-	-	uncharacterized protein LOC4343684 [Oryza sativa Japonica Group]	PF03080.19	Neprosin	Protein neprosin OS=Nepenthes x ventrata OX=1744888 PE=1 SV=1	3KPPS	S	Carboxyl-terminal peptidase	-	-	-	-	-	-	-	-	-
Os10g0462900	Os10g0462900	6.97273	1.94657	0	0	up	221.362	220.704	218.649	70.6266	71.9838	68.3642	18592	19146	15213	6546	5431	4604	GO:0009408;GO:0044877;GO:0007005;GO:0051085;GO:0051082;GO:0002931;GO:0140662;GO:0050821;GO:0009409;GO:0005743;GO:0042113;GO:0030141;GO:0005758;GO:0005829;GO:0097524;GO:0042742;GO:0097225;GO:0032496;GO:0046696;GO:0032735;GO:0009941;GO:0042645;GO:0034186;GO:0032991;GO:0008637;GO:1903427;GO:0002039;GO:0032729;GO:0050870;GO:0006458;GO:0043627;GO:0042788;GO:0009410;GO:0043025;GO:0042026;GO:0022626;GO:…	BP;MF;BP;BP;MF;BP;MF;BP;BP;CC;BP;CC;CC;CC;CC;BP;CC;BP;CC;BP;CC;CC;MF;CC;BP;BP;MF;BP;BP;BP;BP;CC;BP;CC;BP;CC;BP;BP;BP;CC;BP;CC;CC;BP;CC;BP;BP;BP;BP;CC;CC;BP;MF;MF;BP;CC;MF;MF;MF;BP;MF;BP;BP;BP;CC;BP;BP;MF;CC;BP;BP;MF;BP;CC;MF;CC;BP;MF;BP;MF;MF;CC;BP;MF;MF;CC;BP;BP;CC;CC;MF;CC;BP;CC;BP;BP;BP;MF;BP;BP;CC;BP;CC;CC;BP;BP;BP;BP;BP;CC;MF;CC;CC;	response to heat;protein-containing complex binding;mitochondrion organization;chaperone cofactor-dependent protein refolding;unfolded protein binding;response to ischemia;ATP-dependent protein folding chaperone;protein stabilization;response to cold;mitochondrial inner membrane;B cell activation;secretory granule;mitochondrial intermembrane space;cytosol;sperm plasma membrane;defense response to…	K04077	ko03018	RNA degradation	chaperonin CPN60-2, mitochondrial [Oryza sativa Japonica Group]	PF00118.28	TCP-1/cpn60 chaperonin family	Chaperonin CPN60-2, mitochondrial OS=Zea mays OX=4577 GN=CPN60II PE=2 SV=1	3KQ8A	O	Belongs to the chaperonin (HSP60) family	COG0459	Chaperonin GroEL (HSP60 family)	O	Posttranslational modification, protein turnover, chaperones	KOG0356	[O]	Posttranslational modification, protein turnover, chaperones;	Mitochondrial chaperonin, Cpn60/Hsp60p	-
Os09g0482550	Os09g0482550	4.15728	3.89665	0	0	up	52.5339	56.6446	57.6235	4.46213	4.5814	4.85114	3596	4001	3264	335	280	265	-	-	-	-	-	-	uncharacterized protein LOC107278284 [Oryza sativa Japonica Group]	PF10714.13	Late embryogenesis abundant protein 18	-	3M1Z8	S	Late embryogenesis abundant protein 18	-	-	-	-	-	-	-	-	-
Os03g0448600	Os03g0448600	6.08622	1.71514	0	0	up	113.958	106.003	106.976	43.2988	40.8821	38.9131	6129	5884	4762	2552	1964	1669	GO:0005847;GO:0008277;GO:0003431;GO:0072344;GO:0036064;GO:0031965;GO:0005643;GO:0007094;GO:0033316;GO:2000765;GO:0008283;GO:1990942;GO:0005635;GO:1903138;GO:0007059;GO:1990904;GO:0071407;GO:0010506;GO:0006406;GO:0005829;GO:0043130;GO:2000728;GO:0045182;GO:0043022;GO:1990758;GO:0007283;GO:0000054;GO:1902499;GO:0048638;GO:0043051;GO:0000776;GO:2000766;GO:0040012;GO:1990299;GO:0030154;GO:0097431;GO:…	CC;BP;BP;BP;CC;CC;CC;BP;BP;BP;BP;BP;CC;BP;BP;CC;BP;BP;BP;CC;MF;BP;MF;MF;BP;BP;BP;BP;BP;BP;CC;BP;BP;BP;BP;CC;CC;MF;BP;CC;BP;BP;CC;BP;BP;BP;CC;BP;BP;BP;BP;CC;MF;BP;CC;BP;BP;BP;BP;BP;CC;MF;CC;BP;BP;MF;CC;BP;CC;BP;BP;BP;CC;CC;BP;BP;CC;BP;BP;BP;CC;BP;BP;BP;BP;CC;CC;BP;BP;BP;CC;CC;CC;BP;BP;BP;MF;CC;BP;MF;BP;BP;BP;BP;BP;CC;BP;BP;CC;BP;BP;BP;BP;CC;BP;MF;MF;BP;CC;CC;CC;CC;BP;BP;	mRNA cleavage and polyadenylation specificity factor complex;regulation of G protein-coupled receptor signaling pathway;growth plate cartilage chondrocyte development;rescue of stalled ribosome;ciliary basal body;nuclear membrane;nuclear pore;mitotic spindle assembly checkpoint signaling;meiotic spindle assembly checkpoint signaling;regulation of cytoplasmic translation;cell population proliferat…	K02180	-	-	mitotic checkpoint protein BUB3.1 [Oryza sativa Japonica Group]	PF00400.36	WD domain, G-beta repeat	Mitotic checkpoint protein BUB3.1 OS=Arabidopsis thaliana OX=3702 GN=BUB3.1 PE=1 SV=1	3KTFF	D	Mitotic checkpoint protein BUB3	COG2319	WD40 repeat	R	General function prediction only	KOG1036	[D]	Cell cycle control, cell division, chromosome partitioning;	Mitotic spindle checkpoint protein BUB3, WD repeat superfamily	-
Os04g0496300	Os04g0496300	4.84631	-2.71263	0	0	down	9.67524	9.03435	9.94571	76.3794	78.3234	77.7364	352	339	299	3039	2539	2251	-	-	-	-	-	-	uncharacterized protein LOC4336278 [Oryza sativa Japonica Group]	PF12435.12	Protein of unknown function (DUF3678)	-	3KXUI	-	-	-	-	-	-	-	-	-	-	-
Os11g0112050	Os11g0112050	5.12138	4.2455	0	0	up	131.518	131.702	123.616	9.28341	7.67977	8.0941	4858	5021	3779	376	254	239	-	-	-	-	-	-	-	PF02660.19	Glycerol-3-phosphate acyltransferase	-	-	-	-	-	-	-	-	-	-	-	-	-
Os02g0802500	Os02g0802500	8.66311	3.01151	0	0	up	1051.13	1047.08	994.339	156.594	161.718	156.661	112546	115707	88113	18370	15458	13372	GO:0009651;GO:0006814;GO:0035725;GO:0005576;GO:0030955;GO:0009507;GO:0005509;GO:0048366;GO:0016020;GO:0003729;GO:0005985;GO:0033102;GO:0005768;GO:0009926;GO:0046872;GO:0009678;GO:0005774;GO:0005773;GO:0010248;GO:0005802;GO:0000137;GO:0004427;GO:0042803;GO:2000904;GO:0000325;GO:0052546;GO:0015081;GO:0000287;GO:0010008;GO:0005794;GO:0005739;GO:0009414;GO:0000139;GO:0009941;GO:0009705;GO:0005886;	BP;BP;BP;CC;MF;CC;MF;BP;CC;MF;BP;CC;CC;BP;MF;MF;CC;CC;BP;CC;CC;MF;MF;BP;CC;BP;MF;MF;CC;CC;CC;BP;CC;CC;CC;CC;	response to salt stress;sodium ion transport;sodium ion transmembrane transport;extracellular region;potassium ion binding;chloroplast;calcium ion binding;leaf development;membrane;mRNA binding;sucrose metabolic process;acidocalcisome membrane;endosome;auxin polar transport;metal ion binding;diphosphate hydrolysis-driven proton transmembrane transporter activity;vacuolar membrane;vacuole;establis…	K23025	-	-	pyrophosphate-energized vacuolar membrane proton pump [Oryza sativa Japonica Group]	PF03030.20	Inorganic H+ pyrophosphatase	Pyrophosphate-energized vacuolar membrane proton pump OS=Hordeum vulgare OX=4513 PE=2 SV=2	3M53T	C	Inorganic H+ pyrophosphatase	COG3808	Na+ or H+-translocating membrane pyrophosphatase	C	Energy production and conversion	-	-	-	-	-
Os11g0148500	Os11g0148500	7.7146	1.18703	0	0	up	286.098	282.016	282.053	151.474	154.776	156.235	22397	22785	18274	12994	10819	9753	GO:0009408;GO:0042866;GO:0043403;GO:1903561;GO:0030446;GO:0003729;GO:0005829;GO:1902912;GO:1904408;GO:0009267;GO:0051707;GO:0005929;GO:0009744;GO:0032869;GO:0036170;GO:0016301;GO:0003713;GO:0010431;GO:0006116;GO:0044416;GO:0036180;GO:0005791;GO:0030955;GO:0030445;GO:0061621;GO:0004743;GO:0014870;GO:0031639;GO:0009986;GO:1903672;GO:0048316;GO:0034774;GO:0071872;GO:2001065;GO:0016310;GO:0046983;GO:…	BP;BP;BP;CC;CC;MF;CC;CC;MF;BP;BP;CC;BP;BP;BP;MF;MF;BP;BP;BP;BP;CC;MF;CC;BP;MF;BP;BP;CC;BP;BP;CC;BP;MF;BP;MF;BP;CC;BP;MF;BP;MF;BP;MF;CC;CC;MF;CC;CC;BP;BP;BP;BP;MF;MF;BP;CC;CC;CC;MF;BP;BP;MF;MF;MF;MF;MF;BP;CC;CC;BP;BP;BP;BP;CC;BP;BP;BP;BP;BP;CC;MF;BP;CC;CC;BP;CC;	response to heat;pyruvate biosynthetic process;skeletal muscle tissue regeneration;extracellular vesicle;hyphal cell wall;mRNA binding;cytosol;pyruvate kinase complex;melatonin binding;cellular response to starvation;response to other organism;cilium;response to sucrose;cellular response to insulin stimulus;filamentous growth of a population of unicellular organisms in response to starvation;kina…	K00873	ko00620;ko01230;ko01200;ko00010;ko01110;ko01100;ko00230	Pyruvate metabolism;Biosynthesis of amino acids;Carbon metabolism;Glycolysis / Gluconeogenesis;Biosynthesis of secondary metabolites;Metabolic pathways;Purine metabolism	pyruvate kinase 1, cytosolic [Oryza sativa Japonica Group]	PF00224.25	Pyruvate kinase, barrel domain	Pyruvate kinase 1, cytosolic OS=Oryza sativa subsp. japonica OX=39947 GN=Os11g0148500 PE=1 SV=1	3KPEQ	G	Pyruvate kinase	COG0469	Pyruvate kinase	G	Carbohydrate transport and metabolism	KOG2323	[G]	Carbohydrate transport and metabolism;	Pyruvate kinase	-
Os05g0402700	Os05g0402700	9.26576	2.38552	0	0	up	1299.47	1239.33	1247.33	288.79	306.041	302.661	65496	64467	52030	15950	13773	12164	GO:0006094;GO:0010243;GO:0009737;GO:1904724;GO:0005730;GO:0044877;GO:0009534;GO:0003729;GO:0020015;GO:0031012;GO:0005829;GO:0007015;GO:0060090;GO:0030867;GO:0006000;GO:0061609;GO:0015629;GO:0031093;GO:0032869;GO:0006754;GO:0032496;GO:0031430;GO:0030335;GO:0055120;GO:0006116;GO:0031977;GO:0009941;GO:0034451;GO:0032991;GO:0048364;GO:0045335;GO:0010287;GO:0043627;GO:0009410;GO:0061621;GO:0061615;GO:…	BP;BP;BP;CC;CC;MF;CC;MF;CC;CC;CC;BP;MF;CC;BP;MF;CC;CC;BP;BP;BP;CC;BP;CC;BP;CC;CC;CC;CC;BP;CC;CC;BP;BP;BP;BP;CC;CC;BP;BP;CC;CC;BP;MF;CC;CC;BP;BP;BP;CC;CC;CC;CC;CC;MF;MF;BP;CC;BP;MF;MF;BP;CC;CC;CC;CC;BP;BP;MF;CC;CC;CC;CC;CC;BP;CC;CC;CC;BP;BP;BP;BP;BP;BP;CC;MF;BP;CC;CC;BP;BP;MF;MF;BP;BP;MF;MF;BP;BP;MF;CC;BP;CC;BP;BP;BP;BP;CC;BP;BP;CC;BP;BP;CC;BP;BP;MF;CC;BP;MF;BP;CC;CC;BP;CC;	gluconeogenesis;obsolete response to organonitrogen compound;response to abscisic acid;tertiary granule lumen;nucleolus;protein-containing complex binding;chloroplast thylakoid;mRNA binding;glycosome;extracellular matrix;cytosol;actin filament organization;molecular adaptor activity;rough endoplasmic reticulum membrane;fructose metabolic process;fructose-1-phosphate aldolase activity;actin cytosk…	K01623	ko01100;ko01200;ko00051;ko00010;ko01110;ko01230;ko00030;ko00710	Metabolic pathways;Carbon metabolism;Fructose and mannose metabolism;Glycolysis / Gluconeogenesis;Biosynthesis of secondary metabolites;Biosynthesis of amino acids;Pentose phosphate pathway;Carbon fixation by Calvin cycle	fructose-bisphosphate aldolase 1, cytoplasmic [Oryza sativa Japonica Group]	PF00274.23	Fructose-bisphosphate aldolase class-I	Fructose-bisphosphate aldolase 1, cytoplasmic OS=Oryza sativa subsp. japonica OX=39947 GN=FBA1 PE=1 SV=2	3KYRW	G	fructose-bisphosphate aldolase	COG3588	Fructose-bisphosphate aldolase class 1	G	Carbohydrate transport and metabolism	KOG1557	[G]	Carbohydrate transport and metabolism;	Fructose-biphosphate aldolase	-
Os04g0385600	Os04g0385600	5.54672	2.05902	0	0	up	85.7612	83.7502	81.2975	25.1164	24.6624	24.7227	4885	4923	3833	1568	1255	1123	GO:0005634;GO:0016567;GO:0046872;	CC;BP;MF;	nucleus;protein ubiquitination;metal ion binding;	-	-	-	F-box protein At1g67340 [Oryza sativa Japonica Group]	PF01753.22	MYND finger	F-box protein At1g67340 OS=Arabidopsis thaliana OX=3702 GN=At1g67340 PE=1 SV=1	3KS9S	S	F-box protein	-	-	-	-	-	-	-	-	-
Os05g0524400	Os05g0524400	7.17091	3.32335	0	0	up	413.265	405.442	396.794	49.1077	49.1875	52.1512	32770	33228	26014	4279	3480	3297	GO:0009274;GO:0042802;GO:0061621;GO:0009507;GO:0048029;GO:0003872;GO:0020015;GO:0042301;GO:0070095;GO:0005829;GO:0030388;GO:0005737;GO:0071456;GO:0046872;GO:0047334;GO:0006096;GO:0006002;GO:0009024;GO:0005945;GO:0016208;GO:0010053;GO:0005524;GO:0005886;	CC;MF;BP;CC;MF;MF;CC;MF;MF;CC;BP;CC;BP;MF;MF;BP;BP;MF;CC;MF;BP;MF;CC;	peptidoglycan-based cell wall;identical protein binding;canonical glycolysis;chloroplast;monosaccharide binding;6-phosphofructokinase activity;glycosome;phosphate ion binding;fructose-6-phosphate binding;cytosol;fructose 1,6-bisphosphate metabolic process;cytoplasm;cellular response to hypoxia;metal ion binding;diphosphate-fructose-6-phosphate 1-phosphotransferase activity;glycolytic process;fruc…	K00850	ko01100;ko01200;ko00051;ko03018;ko00010;ko01110;ko00052;ko01230;ko00030	Metabolic pathways;Carbon metabolism;Fructose and mannose metabolism;RNA degradation;Glycolysis / Gluconeogenesis;Biosynthesis of secondary metabolites;Galactose metabolism;Biosynthesis of amino acids;Pentose phosphate pathway	ATP-dependent 6-phosphofructokinase 6 [Oryza sativa Japonica Group]	PF00365.24	Phosphofructokinase	ATP-dependent 6-phosphofructokinase 3 OS=Arabidopsis thaliana OX=3702 GN=PFK3 PE=1 SV=1	3KNW8	G	Catalyzes the phosphorylation of D-fructose 6-phosphate to fructose 1,6-bisphosphate by ATP, the first committing step of glycolysis	COG0205	6-phosphofructokinase	G	Carbohydrate transport and metabolism	KOG2440	[G]	Carbohydrate transport and metabolism;	Pyrophosphate-dependent phosphofructo-1-kinase	-
Os04g0591100	Os04g0591100	6.51177	1.38263	0	0	up	133.784	133.038	125.918	62.3139	63.9314	60.246	7827	8033	6097	3995	3340	2811	GO:2000377;GO:0046872;GO:0010078;GO:0043434;GO:0005634;GO:2000280;	BP;MF;BP;BP;CC;BP;	regulation of reactive oxygen species metabolic process;metal ion binding;maintenance of root meristem identity;response to peptide hormone;nucleus;regulation of root development;	-	-	-	uncharacterized protein LOC4336825 [Oryza sativa Japonica Group]	PF04640.18	PLATZ transcription factor	Protein RGF1 INDUCIBLE TRANSCRIPTION FACTOR 1 OS=Arabidopsis thaliana OX=3702 GN=RITF1 PE=1 SV=1	3KM3N	S	PLATZ transcription factor	-	-	-	-	-	-	-	-	PLATZ
Os07g0673900	Os07g0673900	5.50571	2.94077	0	0	up	106.916	116.338	105.403	16.6313	18.2334	18.2527	2952	3315	2408	504	450	402	-	-	-	-	-	-	uncharacterized protein LOC4344259 [Oryza sativa Japonica Group]	PF04588.17	Hypoxia induced protein conserved region	-	3M0HQ	S	Hypoxia induced protein conserved region	-	-	-	-	-	-	-	-	-
Os07g0606900	Os07g0606900	7.85354	1.17154	0	0	up	308.258	310.981	312.416	167.849	166.614	177.864	16247	16916	13628	9694	7841	7475	GO:1900150;GO:0046872;GO:0050832;	BP;MF;BP;	regulation of defense response to fungus;metal ion binding;defense response to fungus;	-	-	-	protein PYRICULARIA ORYZAE RESISTANCE 21 isoform X1 [Oryza sativa Japonica Group]	PF12768.11	Rax2 C-terminal beta propeller domain	Protein PYRICULARIA ORYZAE RESISTANCE 21 OS=Oryza sativa subsp. indica OX=39946 GN=PI21 PE=4 SV=1	3KQ0E	S	leucine-rich repeat extensin-like protein	-	-	-	-	-	-	-	-	-
Os07g0550500	Os07g0550500	3.22076	3.95444	0	0	up	29.309	25.8063	25.152	2.0538	1.95985	2.41865	3316	3013	2355	255	198	219	GO:0009861;GO:0033612;GO:0006955;GO:0009737;GO:0002237;GO:0042802;GO:0046777;GO:0005576;GO:0072593;GO:0032497;GO:0004672;GO:0009506;GO:0030246;GO:0009625;GO:0000302;GO:0009409;GO:0016020;GO:0038187;GO:0006979;GO:0012501;GO:0004675;GO:0006468;GO:0005829;GO:0010193;GO:0005773;GO:0016310;GO:0006952;GO:0051707;GO:0071215;GO:0048544;GO:0004712;GO:0071446;GO:0042742;GO:0045088;GO:0009738;GO:0009626;GO:…	BP;MF;BP;BP;BP;MF;BP;CC;BP;BP;MF;CC;MF;BP;BP;BP;CC;MF;BP;BP;MF;BP;CC;BP;CC;BP;BP;BP;BP;BP;MF;BP;BP;BP;BP;BP;BP;MF;BP;MF;MF;MF;BP;BP;MF;BP;BP;BP;MF;CC;CC;BP;MF;CC;	jasmonic acid and ethylene-dependent systemic resistance;receptor serine/threonine kinase binding;immune response;response to abscisic acid;response to molecule of bacterial origin;identical protein binding;protein autophosphorylation;extracellular region;reactive oxygen species metabolic process;detection of lipopolysaccharide;protein kinase activity;plasmodesma;carbohydrate binding;response to …	-	-	-	receptor-like serine/threonine-protein kinase SD1-8 isoform X2 [Oryza sativa Japonica Group]	PF07714.21	Protein tyrosine and serine/threonine kinase	Receptor-like serine/threonine-protein kinase SD1-8 OS=Arabidopsis thaliana OX=3702 GN=SD18 PE=1 SV=1	3KPZ4	T	Serine threonine-protein kinase	COG0515	Serine/threonine protein kinase	T	Signal transduction mechanisms	-	-	-	-	-
Os06g0159900	Os06g0159900	3.28017	4.33679	0	0	up	34.3749	30.0152	30.4292	2.20359	1.67661	1.84288	1796	1618	1316	127	79	77	GO:0009611;GO:0002237;GO:0005576;GO:0009742;GO:0009408;GO:0048527;GO:0061630;GO:0009507;GO:0090333;GO:0031648;GO:0009877;GO:0004672;GO:0043229;GO:0009506;GO:0009787;GO:0007166;GO:0051131;GO:0043066;GO:0016020;GO:0010029;GO:0051879;GO:1900457;GO:0098542;GO:0010286;GO:0005829;GO:0005737;GO:0004842;GO:2000022;GO:0009610;GO:0016310;GO:0051865;GO:0071472;GO:0006952;GO:0120293;GO:0036377;GO:0034605;GO:…	BP;BP;CC;BP;BP;BP;MF;CC;BP;BP;BP;MF;CC;CC;BP;BP;BP;BP;CC;BP;MF;BP;BP;BP;CC;CC;MF;BP;BP;BP;BP;BP;BP;CC;BP;BP;MF;BP;BP;CC;BP;BP;BP;BP;BP;BP;BP;MF;BP;BP;BP;MF;BP;MF;BP;BP;CC;MF;BP;BP;BP;MF;CC;	response to wounding;response to molecule of bacterial origin;extracellular region;brassinosteroid mediated signaling pathway;response to heat;lateral root development;ubiquitin protein ligase activity;chloroplast;regulation of stomatal closure;protein destabilization;nodulation;protein kinase activity;intracellular organelle;plasmodesma;regulation of abscisic acid-activated signaling pathway;cel…	-	-	-	U-box domain-containing protein 70-like isoform X1 [Oryza sativa Japonica Group]	PF04564.19	U-box domain	U-box domain-containing protein 70 OS=Oryza sativa subsp. japonica OX=39947 GN=PUB70 PE=1 SV=1	KOG0548	J	positive regulation of catalytic activity in other organism involved in symbiotic interaction	COG0666	Ankyrin repeat	T	Signal transduction mechanisms	-	-	-	-	-
Os02g0703600	Os02g0703600	5.33076	2.5619	0	0	up	88.0043	87.1799	82.4953	17.928	17.7913	17.2306	7122	7196	5525	1618	1288	1144	GO:0009952;GO:0010334;GO:0048387;GO:0001578;GO:0060365;GO:0009737;GO:0001568;GO:0048384;GO:0071299;GO:0018343;GO:0051777;GO:0008203;GO:0003151;GO:0102734;GO:0032541;GO:0016114;GO:2001037;GO:0002238;GO:0010333;GO:0005506;GO:0042476;GO:0060536;GO:0010584;GO:0005829;GO:0016705;GO:0043587;GO:0009753;GO:0003131;GO:0007140;GO:0014032;GO:0050604;GO:0035992;GO:0009647;GO:0007283;GO:0060363;GO:0010012;GO:…	BP;MF;BP;BP;BP;BP;BP;BP;BP;BP;MF;BP;BP;MF;CC;BP;BP;BP;MF;MF;BP;BP;BP;CC;MF;BP;BP;BP;BP;BP;MF;BP;BP;BP;BP;MF;MF;BP;BP;BP;BP;BP;MF;BP;BP;BP;BP;BP;BP;MF;MF;BP;MF;BP;MF;BP;MF;BP;MF;BP;BP;CC;CC;BP;MF;BP;BP;BP;BP;MF;BP;MF;BP;BP;MF;MF;BP;BP;BP;BP;BP;CC;BP;BP;BP;BP;BP;MF;BP;BP;BP;BP;MF;CC;MF;BP;BP;MF;BP;CC;BP;BP;BP;BP;BP;BP;BP;CC;BP;MF;BP;BP;BP;BP;MF;BP;BP;BP;MF;MF;BP;MF;BP;CC;BP;BP;BP;BP;BP;BP;BP;BP;BP;…	anterior/posterior pattern specification;sesquiterpene synthase activity;negative regulation of retinoic acid receptor signaling pathway;microtubule bundle formation;coronal suture morphogenesis;response to abscisic acid;blood vessel development;retinoic acid receptor signaling pathway;cellular response to vitamin A;protein farnesylation;ent-kaurenoic acid monooxygenase activity;cholesterol metab…	K09843	ko00906	Carotenoid biosynthesis	abscisic acid 8'-hydroxylase 1 precursor [Oryza sativa Japonica Group]	PF00067.26	Cytochrome P450	Abscisic acid 8'-hydroxylase 1 OS=Oryza sativa subsp. japonica OX=39947 GN=CYP707A5 PE=2 SV=1	3KQ0D	Q	Belongs to the cytochrome P450 family	COG2124	Cytochrome P450	QV	-	KOG0157	[QI]	Secondary metabolites biosynthesis, transport and catabolism; Lipid transport and metabolism;	Cytochrome P450 CYP4/CYP19/CYP26 subfamilies	-
Os02g0782500	Os02g0782500	5.16095	5.25739	0	0	up	175.964	193.6	182.46	6.09605	6.18105	5.51374	5794	6579	4973	220	182	145	GO:0009651;GO:0032991;GO:0046688;GO:0042802;GO:0009408;GO:0051260;GO:0009507;GO:0042542;GO:0051082;GO:0044183;GO:0050821;GO:0006979;GO:0010286;GO:0005788;GO:0005829;GO:0005737;GO:0071456;GO:0006970;GO:0046685;GO:0045471;GO:0030435;GO:0005783;GO:0006972;GO:0006457;GO:0051259;GO:0046686;GO:0005634;GO:0043621;	BP;CC;BP;MF;BP;BP;CC;BP;MF;MF;BP;BP;BP;CC;CC;CC;BP;BP;BP;BP;BP;CC;BP;BP;BP;BP;CC;MF;	response to salt stress;protein-containing complex;response to copper ion;identical protein binding;response to heat;protein homooligomerization;chloroplast;response to hydrogen peroxide;unfolded protein binding;protein folding chaperone;protein stabilization;response to oxidative stress;heat acclimation;endoplasmic reticulum lumen;cytosol;cytoplasm;cellular response to hypoxia;response to osmoti…	K13993	ko04141	Protein processing in endoplasmic reticulum	18.6 kDa class III heat shock protein [Oryza sativa Japonica Group]	PF00011.25	Hsp20/alpha crystallin family	18.6 kDa class III heat shock protein OS=Oryza sativa subsp. japonica OX=39947 GN=HSP18.6 PE=2 SV=1	3KZAS	O	Belongs to the small heat shock protein (HSP20) family	COG0071	Small heat shock protein IbpA, HSP20 family	O	Posttranslational modification, protein turnover, chaperones	KOG0710	[O]	Posttranslational modification, protein turnover, chaperones;	Molecular chaperone (small heat-shock protein Hsp26/Hsp42)	-
Os03g0701200	Os03g0701200	5.17032	2.91513	0	0	up	85.4589	88.0843	82.8353	14.3469	13.6066	14.0634	3883	4131	3115	715	553	510	-	-	-	K07025	-	-	uncharacterized protein LOC4333827 [Oryza sativa Japonica Group]	PF00702.30	haloacid dehalogenase-like hydrolase	-	3KYET	S	Haloacid dehalogenase-like hydrolase (HAD) superfamily protein	COG1011	FMN and 5-amino-6-(5-phospho-D-ribitylamino)uracil phosphatase YigB, HAD superfamily (riboflavin biosynthesis)	H	Coenzyme transport and metabolism	KOG3109	[R]	General function prediction only;	Haloacid dehalogenase-like hydrolase	-
Os08g0525600	Os08g0525600	6.69643	2.20283	0	0	up	201.189	193.916	197.925	53.2226	53.8985	52.3237	16773	16685	13656	4862	4013	3479	GO:0035909;GO:0097718;GO:0005730;GO:0030551;GO:0019221;GO:0034587;GO:0003007;GO:0070585;GO:0070697;GO:0031398;GO:0051879;GO:0032925;GO:0033017;GO:0030544;GO:0005758;GO:0001933;GO:0005829;GO:0035773;GO:0031503;GO:0043123;GO:0051775;GO:0048608;GO:0007283;GO:0030513;GO:0000785;GO:0085029;GO:0010459;GO:0006939;GO:0021915;GO:0032092;GO:0048185;GO:0001701;GO:0005527;GO:0032880;GO:0031929;GO:0000413;GO:…	BP;MF;CC;MF;BP;BP;BP;BP;MF;BP;MF;BP;CC;MF;CC;BP;CC;BP;BP;BP;BP;BP;BP;BP;CC;BP;BP;BP;BP;BP;MF;BP;MF;BP;BP;BP;BP;MF;CC;CC;BP;BP;BP;BP;BP;BP;MF;BP;BP;CC;BP;BP;BP;BP;CC;BP;BP;BP;BP;MF;CC;MF;BP;CC;BP;CC;BP;CC;MF;MF;BP;CC;BP;CC;BP;BP;BP;BP;MF;BP;BP;BP;CC;CC;CC;MF;BP;MF;BP;BP;BP;BP;BP;BP;BP;BP;MF;BP;CC;BP;BP;MF;BP;BP;MF;CC;BP;BP;BP;BP;BP;BP;BP;BP;BP;BP;CC;BP;BP;CC;BP;CC;BP;MF;CC;BP;MF;CC;BP;CC;CC;MF;MF;…	aorta morphogenesis;disordered domain specific binding;nucleolus;cyclic nucleotide binding;cytokine-mediated signaling pathway;piRNA processing;heart morphogenesis;protein localization to mitochondrion;activin receptor binding;positive regulation of protein ubiquitination;Hsp90 protein binding;regulation of activin receptor signaling pathway;sarcoplasmic reticulum membrane;Hsp70 protein binding;m…	K09571	-	-	70 kDa peptidyl-prolyl isomerase [Oryza sativa Japonica Group]	PF00254.32	FKBP-type peptidyl-prolyl cis-trans isomerase	70 kDa peptidyl-prolyl isomerase OS=Triticum aestivum OX=4565 GN=FKBP70 PE=1 SV=1	3KRN3	O	peptidylprolyl isomerase	COG0545	FKBP-type peptidyl-prolyl cis-trans isomerase	O	Posttranslational modification, protein turnover, chaperones	KOG0543	[O]	Posttranslational modification, protein turnover, chaperones;	FKBP-type peptidyl-prolyl cis-trans isomerase	-
Os03g0103950	Os03g0103950	2.78881	4.10506	0	0	up	19.1439	18.8291	19.6441	1.50317	1.19454	1.40448	1495	1517	1269	129	84	88	GO:0003779;GO:0005737;GO:0005789;GO:0005774;GO:0051015;GO:0031965;GO:0005856;GO:0005634;GO:0009506;GO:0005886;	MF;CC;CC;CC;MF;CC;CC;CC;CC;CC;	actin binding;cytoplasm;endoplasmic reticulum membrane;vacuolar membrane;actin filament binding;nuclear membrane;cytoskeleton;nucleus;plasmodesma;plasma membrane;	-	-	-	protein NETWORKED 1D [Oryza sativa Japonica Group]	PF07765.16	KIP1-like protein	Protein NETWORKED 1D OS=Arabidopsis thaliana OX=3702 GN=NET1D PE=3 SV=1	3KW2M	S	KIP1-like protein	-	-	-	-	-	-	-	-	-
Os04g0559400	Os04g0559400	6.38125	1.66594	0	0	up	132.176	129.818	128.733	51.8675	51.9472	52.0285	7988	8143	6470	3358	2776	2452	GO:0009081;GO:0009611;GO:0019478;GO:0009416;GO:0002119;GO:0042802;GO:0006573;GO:0047810;GO:0006552;GO:0008652;GO:0019509;GO:0009507;GO:0030170;GO:0000082;GO:0009403;GO:0006629;GO:0009082;GO:0005759;GO:0052654;GO:0071669;GO:0018272;GO:0009098;GO:0052656;GO:0006549;GO:0005829;GO:0006550;GO:0005737;GO:0006532;GO:0009099;GO:0009792;GO:0010817;GO:0052655;GO:0008340;GO:0006551;GO:0009083;GO:0009097;GO:…	BP;BP;BP;BP;BP;MF;BP;MF;BP;BP;BP;CC;MF;BP;BP;BP;BP;CC;MF;BP;BP;BP;MF;BP;CC;BP;CC;BP;BP;BP;BP;MF;BP;BP;BP;BP;MF;MF;BP;CC;BP;BP;BP;BP;CC;BP;CC;CC;BP;MF;	branched-chain amino acid metabolic process;response to wounding;D-amino acid catabolic process;response to light stimulus;nematode larval development;identical protein binding;valine metabolic process;D-alanine-2-oxoglutarate aminotransferase activity;L-leucine catabolic process;amino acid biosynthetic process;L-methionine salvage from methylthioadenosine;chloroplast;pyridoxal phosphate binding;…	K00826	ko01100;ko01210;ko00290;ko00280;ko01110;ko00270;ko00770;ko01230	Metabolic pathways;2-Oxocarboxylic acid metabolism;Valine, leucine and isoleucine biosynthesis;Valine, leucine and isoleucine degradation;Biosynthesis of secondary metabolites;Cysteine and methionine metabolism;Pantothenate and CoA biosynthesis;Biosynthesis of amino acids	branched-chain-amino-acid aminotransferase 5, chloroplastic isoform X2 [Oryza sativa Japonica Group]	PF01063.23	Amino-transferase class IV	Branched-chain-amino-acid aminotransferase 5, chloroplastic OS=Arabidopsis thaliana OX=3702 GN=BCAT5 PE=1 SV=1	3M33H	E	Belongs to the class-IV pyridoxal-phosphate-dependent aminotransferase family	COG0115	Branched-chain amino acid aminotransferase/4-amino-4-deoxychorismate lyase	EH	-	KOG0975	[E]	Amino acid transport and metabolism;	Branched chain aminotransferase BCAT1, pyridoxal phosphate enzymes type IV superfamily	-
Os05g0555600	Os05g0555600	3.35588	2.56147	0	0	up	19.534	18.9987	19.0838	4.16642	4.43796	3.97019	4779	4757	3779	1042	929	747	GO:0009342;GO:0006208;GO:0009416;GO:0042802;GO:0097054;GO:0048589;GO:0002058;GO:0009410;GO:0006145;GO:0050660;GO:0009507;GO:0022900;GO:0046079;GO:0017113;GO:0004324;GO:0071949;GO:1990204;GO:0046074;GO:0050661;GO:0009853;GO:0009061;GO:0005759;GO:0006541;GO:0005743;GO:0009501;GO:0006248;GO:0003729;GO:0010181;GO:0005506;GO:0006249;GO:0003954;GO:0007623;GO:0019483;GO:0048046;GO:0019676;GO:0005829;GO:…	CC;BP;BP;MF;BP;BP;MF;BP;BP;MF;CC;BP;BP;MF;MF;MF;CC;BP;MF;BP;BP;CC;BP;CC;CC;BP;MF;MF;MF;BP;MF;BP;BP;CC;BP;CC;BP;CC;MF;BP;MF;MF;BP;BP;BP;MF;MF;MF;BP;MF;BP;MF;BP;MF;BP;BP;CC;CC;MF;MF;BP;BP;MF;BP;MF;BP;BP;CC;BP;MF;CC;CC;CC;	glutamate synthase complex (NADPH);pyrimidine nucleobase catabolic process;response to light stimulus;identical protein binding;L-glutamate biosynthetic process;developmental growth;uracil binding;response to xenobiotic stimulus;purine nucleobase catabolic process;flavin adenine dinucleotide binding;chloroplast;electron transport chain;dUMP catabolic process;dihydropyrimidine dehydrogenase (NADP+…	K00264	ko01230;ko01100;ko01110;ko00910;ko00250	Biosynthesis of amino acids;Metabolic pathways;Biosynthesis of secondary metabolites;Nitrogen metabolism;Alanine, aspartate and glutamate metabolism	glutamate synthase 2 [NADH], chloroplastic [Oryza sativa Japonica Group]	PF00310.25	Glutamine amidotransferases class-II	Glutamate synthase 2 [NADH], chloroplastic OS=Oryza sativa subsp. japonica OX=39947 GN=Os05g0555600 PE=2 SV=2	3M61A	E	Dihydroprymidine dehydrogenase domain II, 4Fe-4S cluster	COG0070	Glutamate synthase domain 3	E	Amino acid transport and metabolism	KOG0399	[E]	Amino acid transport and metabolism;	Glutamate synthase	-
Os05g0112000	Os05g0112000	7.35824	-1.08101	0	0	down	98.3983	102.827	98.9314	259.087	270.884	266.559	7721	8144	6413	21863	18617	16268	GO:1901018;GO:0061564;GO:0070936;GO:0031672;GO:0070972;GO:0007030;GO:0002237;GO:0005770;GO:0009925;GO:0043268;GO:0009408;GO:0061630;GO:0001222;GO:0033365;GO:0002834;GO:0019706;GO:0010976;GO:2001259;GO:0086036;GO:0005764;GO:1901224;GO:0050821;GO:0030334;GO:1900383;GO:1903533;GO:0085042;GO:0098871;GO:0001947;GO:1900017;GO:0086015;GO:0016604;GO:0055037;GO:0010506;GO:0018027;GO:0017124;GO:0030315;GO:…	BP;BP;BP;CC;BP;BP;BP;CC;CC;BP;BP;MF;MF;BP;BP;MF;BP;BP;BP;CC;BP;BP;BP;BP;BP;CC;CC;BP;BP;BP;CC;CC;BP;BP;MF;CC;CC;BP;BP;BP;BP;BP;BP;BP;BP;BP;BP;BP;BP;CC;MF;CC;BP;CC;BP;CC;CC;BP;BP;CC;BP;CC;BP;BP;BP;BP;BP;BP;CC;BP;BP;BP;BP;MF;BP;BP;MF;BP;BP;BP;BP;BP;BP;BP;CC;BP;BP;BP;BP;BP;BP;BP;BP;MF;BP;MF;BP;BP;MF;BP;BP;CC;BP;BP;CC;CC;CC;CC;BP;MF;CC;BP;CC;BP;BP;CC;BP;CC;BP;MF;BP;MF;CC;BP;MF;CC;BP;MF;BP;BP;BP;BP;CC;…	positive regulation of potassium ion transmembrane transporter activity;axon development;protein K48-linked ubiquitination;A band;protein localization to endoplasmic reticulum;Golgi organization;response to molecule of bacterial origin;late endosome;basal plasma membrane;positive regulation of potassium ion transport;response to heat;ubiquitin protein ligase activity;transcription corepressor bin…	-	-	-	E3 ubiquitin-protein ligase XB3 [Oryza sativa Japonica Group]	PF12796.11	Ankyrin repeats (3 copies)	E3 ubiquitin-protein ligase XB3 OS=Oryza sativa subsp. japonica OX=39947 GN=XB3 PE=1 SV=1	3KRRA	O	E3 ubiquitin-protein ligase	COG0666	Ankyrin repeat	T	Signal transduction mechanisms	-	-	-	-	-
Os01g0110400	Os01g0110400	6.56301	1.85568	0	0	up	167.937	157.371	153.792	53.7638	54.021	56.2542	10386	10044	7872	3644	2983	2774	GO:0015937;GO:0072229;GO:0003986;GO:0008775;GO:0003985;GO:0031670;GO:0000038;GO:0005743;GO:0005829;GO:0006635;GO:0005773;GO:0015936;GO:0120225;GO:0019605;GO:0016125;GO:0038183;GO:0042619;GO:0032991;GO:0047617;GO:0030955;GO:0010597;GO:0006085;GO:0009410;GO:0009846;GO:0009860;GO:0043442;GO:0016747;GO:0006631;GO:0005782;GO:0035580;GO:0006084;GO:0042621;GO:0071271;GO:0009536;GO:0019899;GO:0070062;GO:…	BP;BP;MF;MF;MF;BP;BP;CC;CC;BP;CC;BP;MF;BP;BP;BP;BP;CC;MF;MF;BP;BP;BP;BP;BP;BP;MF;BP;CC;CC;BP;BP;BP;CC;MF;CC;MF;CC;BP;MF;BP;BP;BP;BP;CC;BP;BP;CC;MF;BP;MF;BP;BP;BP;BP;CC;CC;BP;BP;BP;BP;BP;BP;MF;MF;BP;BP;BP;BP;MF;CC;BP;MF;BP;BP;BP;BP;BP;BP;CC;BP;BP;MF;CC;MF;BP;CC;MF;BP;BP;CC;	coenzyme A biosynthetic process;metanephric proximal convoluted tubule development;acetyl-CoA hydrolase activity;acetate CoA-transferase activity;acetyl-CoA C-acetyltransferase activity;cellular response to nutrient;very long-chain fatty acid metabolic process;mitochondrial inner membrane;cytosol;fatty acid beta-oxidation;vacuole;coenzyme A metabolic process;coenzyme A binding;butyrate metabolic …	K00626	ko00630;ko01212;ko01200;ko00900;ko01100;ko00640;ko00071;ko00310;ko00620;ko00650;ko00380;ko00280;ko01110	Glyoxylate and dicarboxylate metabolism;Fatty acid metabolism;Carbon metabolism;Terpenoid backbone biosynthesis;Metabolic pathways;Propanoate metabolism;Fatty acid degradation;Lysine degradation;Pyruvate metabolism;Butanoate metabolism;Tryptophan metabolism;Valine, leucine and isoleucine degradation;Biosynthesis of secondary metabolites	acetyl-CoA acetyltransferase, cytosolic 1 [Oryza sativa Japonica Group]	PF00108.27	Thiolase, N-terminal domain	Acetyl-CoA acetyltransferase 1 OS=Arabidopsis thaliana OX=3702 GN=ACCT1 PE=1 SV=1	3KQ17	I	Belongs to the thiolase family	COG0183	Acetyl-CoA acetyltransferase	I	Lipid transport and metabolism	KOG1390	[I]	Lipid transport and metabolism;	Acetyl-CoA acetyltransferase	-
Os12g0586100	Os12g0586100	3.50194	-3.53138	0	0	down	2.7311	2.77482	1.95589	37.3617	35.2261	35.5417	178	187	106	2666	2048	1845	GO:0009651;GO:0009611;GO:0061564;GO:0001578;GO:0009737;GO:0006907;GO:0050832;GO:0036064;GO:0010118;GO:0051592;GO:0031965;GO:0044877;GO:0007005;GO:0015630;GO:1902074;GO:0010976;GO:0000144;GO:0140677;GO:0009409;GO:0008289;GO:0003729;GO:0043068;GO:1990044;GO:1904428;GO:0005985;GO:0009931;GO:0140648;GO:0005829;GO:0032007;GO:0019432;GO:0000152;GO:1900055;GO:0043130;GO:0005773;GO:0075319;GO:0019900;GO:…	BP;BP;BP;BP;BP;BP;BP;CC;BP;BP;CC;MF;BP;CC;BP;BP;CC;MF;BP;MF;MF;BP;BP;BP;BP;MF;BP;CC;BP;BP;CC;BP;MF;CC;BP;MF;BP;BP;BP;BP;BP;MF;BP;BP;BP;BP;BP;BP;BP;BP;BP;MF;BP;BP;BP;BP;BP;BP;BP;CC;BP;BP;MF;BP;BP;CC;BP;BP;BP;BP;BP;MF;CC;BP;BP;BP;BP;BP;BP;BP;BP;MF;BP;BP;BP;CC;BP;BP;BP;BP;MF;BP;BP;CC;BP;CC;BP;CC;BP;BP;BP;BP;CC;CC;BP;CC;CC;BP;MF;BP;BP;CC;BP;MF;BP;BP;BP;BP;BP;BP;BP;BP;BP;CC;BP;MF;BP;BP;BP;BP;BP;CC;BP;…	response to salt stress;response to wounding;axon development;microtubule bundle formation;response to abscisic acid;pinocytosis;defense response to fungus;ciliary basal body;stomatal movement;response to calcium ion;nuclear membrane;protein-containing complex binding;mitochondrion organization;microtubule cytoskeleton;response to salt;positive regulation of neuron projection development;cellular…	K14498	ko04016;ko04075	MAPK signaling pathway - plant;Plant hormone signal transduction	serine/threonine-protein kinase SAPK9 [Oryza sativa Japonica Group]	PF00069.29	Protein kinase domain	Serine/threonine-protein kinase SAPK9 OS=Oryza sativa subsp. japonica OX=39947 GN=SAPK9 PE=1 SV=1	3M4SG	T	belongs to the protein kinase superfamily	COG0515	Serine/threonine protein kinase	T	Signal transduction mechanisms	KOG0583	[T]	Signal transduction mechanisms;	Serine/threonine protein kinase	-
Os12g0165900	Os12g0165900	6.47263	2.95206	0	0	up	224.306	214.66	216.47	35.0651	35.5249	34.247	30879	30498	24663	5290	4367	3760	GO:0030719;GO:0036098;GO:0032784;GO:0031965;GO:0005643;GO:0140585;GO:0005635;GO:0008139;GO:0030718;GO:0003714;GO:0048574;GO:0003729;GO:0016604;GO:1990904;GO:0006406;GO:0005829;GO:0031490;GO:0008233;GO:0060090;GO:0032044;GO:0043922;GO:0000055;GO:0000785;GO:0005703;GO:0005634;GO:0044615;GO:0034398;GO:0000776;GO:1990893;GO:0003713;GO:0036228;GO:0031509;GO:0002230;GO:0051664;GO:0015031;GO:0010628;GO:…	BP;BP;BP;CC;CC;MF;CC;MF;BP;MF;BP;MF;CC;CC;BP;CC;MF;MF;MF;CC;BP;BP;CC;CC;CC;CC;BP;CC;BP;MF;BP;BP;BP;BP;BP;BP;CC;MF;MF;CC;BP;BP;CC;CC;BP;BP;BP;BP;BP;CC;BP;BP;BP;BP;BP;MF;MF;BP;BP;BP;BP;BP;CC;BP;MF;CC;CC;BP;MF;BP;CC;BP;BP;BP;BP;BP;CC;MF;BP;BP;BP;BP;MF;BP;MF;BP;BP;BP;BP;BP;BP;BP;MF;BP;MF;BP;BP;CC;BP;BP;	P granule organization;male germ-line stem cell population maintenance;regulation of DNA-templated transcription elongation;nuclear membrane;nuclear pore;promoter-enhancer loop anchoring activity;nuclear envelope;nuclear localization sequence binding;germ-line stem cell population maintenance;transcription corepressor activity;long-day photoperiodism, flowering;mRNA binding;nuclear body;ribonucle…	K14297	ko03013	Nucleocytoplasmic transport	nuclear pore complex protein NUP98A [Oryza sativa Japonica Group]	PF04096.18	Nucleoporin autopeptidase	Nuclear pore complex protein NUP98A OS=Arabidopsis thaliana OX=3702 GN=NUP98A PE=1 SV=1	3KNJ3	UY	Nuclear pore complex protein	-	-	-	-	KOG0845	[YU]	Nuclear structure; Intracellular trafficking, secretion, and vesicular transport;	Nuclear pore complex, Nup98 component (sc Nup145/Nup100/Nup116)	-
Os03g0854800	Os03g0854800	8.8509	1.41098	0	0	up	692.005	668.172	659.68	316.859	320.698	308.29	88549	88181	70027	44129	36647	31176	GO:0009651;GO:0009793;GO:0072593;GO:0006950;GO:0006809;GO:2000377;GO:0009723;GO:0006979;GO:0012501;GO:0005737;GO:0006970;GO:0010193;GO:0010102;GO:0071456;GO:0009873;GO:0048573;GO:0042742;GO:0003950;GO:0009867;GO:0016363;GO:0000303;GO:0009414;GO:0005739;GO:0005634;	BP;BP;BP;BP;BP;BP;BP;BP;BP;CC;BP;BP;BP;BP;BP;BP;BP;MF;BP;CC;BP;BP;CC;CC;	response to salt stress;embryo development ending in seed dormancy;reactive oxygen species metabolic process;response to stress;nitric oxide biosynthetic process;regulation of reactive oxygen species metabolic process;response to ethylene;response to oxidative stress;programmed cell death;cytoplasm;response to osmotic stress;response to ozone;lateral root morphogenesis;cellular response to hypoxi…	-	-	-	probable inactive poly [ADP-ribose] polymerase SRO1 [Oryza sativa Japonica Group]	PF12174.12	RCD1-SRO-TAF4 (RST) plant domain	Inactive poly [ADP-ribose] polymerase RCD1 OS=Arabidopsis thaliana OX=3702 GN=RCD1 PE=1 SV=1	3KNAX	S	RCD1-SRO-TAF4 (RST) plant domain	-	-	-	-	-	-	-	-	-
Os06g0608800	Os06g0608800	6.00402	1.72237	0	0	up	109.497	102.46	101.298	36.8131	38.8305	38.6717	8409	8023	6464	3166	2756	2421	GO:0021514;GO:0009611;GO:0021519;GO:0048514;GO:0007219;GO:0001568;GO:0009925;GO:0005730;GO:0051592;GO:0031965;GO:0060113;GO:0061630;GO:0044656;GO:0030182;GO:0001841;GO:1903265;GO:0021520;GO:1901223;GO:0021521;GO:0001786;GO:0002090;GO:0001947;GO:0031398;GO:0043392;GO:0005829;GO:0045666;GO:0021654;GO:0031154;GO:0048066;GO:0043123;GO:0048899;GO:0008593;GO:0070177;GO:0033298;GO:0051015;GO:0042742;GO:…	BP;BP;BP;BP;BP;BP;CC;CC;BP;CC;BP;MF;BP;BP;BP;BP;BP;BP;BP;MF;BP;BP;BP;BP;CC;BP;BP;BP;BP;BP;BP;BP;BP;BP;MF;BP;BP;CC;BP;BP;CC;CC;BP;BP;BP;BP;CC;BP;BP;BP;CC;CC;BP;BP;BP;CC;BP;BP;CC;MF;CC;BP;BP;BP;MF;BP;CC;CC;CC;BP;BP;MF;BP;CC;BP;BP;BP;BP;BP;BP;BP;MF;BP;CC;BP;BP;CC;CC;CC;BP;BP;CC;CC;CC;BP;BP;BP;BP;BP;BP;BP;BP;BP;MF;MF;CC;BP;BP;BP;BP;BP;CC;BP;BP;CC;BP;BP;BP;BP;CC;MF;BP;BP;BP;BP;BP;BP;MF;CC;BP;MF;BP;MF;…	ventral spinal cord interneuron differentiation;response to wounding;spinal cord association neuron specification;blood vessel morphogenesis;Notch signaling pathway;blood vessel development;basal plasma membrane;nucleolus;response to calcium ion;nuclear membrane;inner ear receptor cell differentiation;ubiquitin protein ligase activity;regulation of post-lysosomal vacuole size;neuron differentiati…	K16280	-	-	E3 ubiquitin-protein ligase RGLG2 [Oryza sativa Japonica Group]	PF07002.20	Copine	E3 ubiquitin-protein ligase RGLG2 OS=Arabidopsis thaliana OX=3702 GN=RGLG2 PE=1 SV=1	3KW08	O	E3 ubiquitin-protein ligase	-	-	-	-	KOG1327	[T]	Signal transduction mechanisms;	Copine	-
Os11g0701000	Os11g0701000	4.06919	4.71478	0	0	up	70.6825	65.1775	65.2857	3.14165	3.30704	2.98831	3689	3511	2820	180	155	125	GO:0009651;GO:0009611;GO:0008422;GO:0000920;GO:0006032;GO:0005576;GO:0050832;GO:0005935;GO:0030445;GO:0071555;GO:0005509;GO:0004568;GO:0000282;GO:0044182;GO:0005635;GO:0009409;GO:0009501;GO:0008843;GO:0009986;GO:0042631;GO:0005975;GO:0008061;GO:0005773;GO:0009277;GO:0009267;GO:0005886;GO:0004857;GO:0062040;GO:0034232;GO:0009845;GO:0006040;GO:0009642;GO:0005783;GO:0000324;GO:0051286;GO:0098552;GO:…	BP;BP;MF;BP;BP;CC;BP;CC;CC;BP;MF;MF;BP;BP;CC;BP;CC;MF;CC;BP;BP;MF;CC;CC;BP;CC;MF;CC;BP;BP;BP;BP;CC;CC;CC;CC;MF;BP;BP;BP;BP;BP;MF;BP;	response to salt stress;response to wounding;beta-glucosidase activity;septum digestion after cytokinesis;chitin catabolic process;extracellular region;defense response to fungus;cellular bud neck;yeast-form cell wall;cell wall organization;calcium ion binding;chitinase activity;cellular bud site selection;filamentous growth of a population of unicellular organisms;nuclear envelope;response to co…	K01183	ko01100;ko00520	Metabolic pathways;Amino sugar and nucleotide sugar metabolism	xylanase inhibitor protein 1-like precursor [Oryza sativa Japonica Group]	PF00704.32	Glycosyl hydrolases family 18	Xylanase inhibitor protein 1 OS=Oryza sativa subsp. japonica OX=39947 GN=RIXI PE=1 SV=1	3M2FV	G	Glycosyl hydrolases family 18	-	-	-	-	KOG4701	[M]	Cell wall/membrane/envelope biogenesis;	Chitinase	-
Os08g0444500	Os08g0444500	5.32649	2.70529	0	0	up	85.3969	91.2006	90.3715	16.4821	16.2812	17.9841	2510	2767	2199	531	428	422	-	-	-	-	-	-	uncharacterized protein LOC4345703 [Oryza sativa Japonica Group]	-	-	-	3M1SW	-	-	-	-	-	-	-	-	-	-	-
Os04g0650800	Os04g0650800	6.96146	1.54001	0	0	up	200.959	186.866	185.106	77.8886	82.7808	79.281	15298	14817	11760	6644	5702	4974	GO:0051287;GO:0009274;GO:0047545;GO:0009793;GO:0009436;GO:0042802;GO:0009055;GO:0021782;GO:0000096;GO:0009507;GO:0047964;GO:0022008;GO:0030267;GO:0016618;GO:0006544;GO:0030060;GO:0006091;GO:0031175;GO:0006541;GO:0009070;GO:0006564;GO:0070403;GO:0006563;GO:0003954;GO:0008873;GO:0005829;GO:0005737;GO:0019530;GO:0007420;GO:0102155;GO:0010468;GO:0009448;GO:0046181;GO:0021510;GO:0043209;GO:0008465;GO:…	MF;CC;MF;BP;BP;MF;MF;BP;BP;CC;MF;BP;MF;MF;BP;MF;BP;BP;BP;BP;BP;MF;BP;MF;MF;CC;CC;BP;BP;MF;BP;BP;BP;BP;CC;MF;BP;MF;CC;CC;MF;MF;MF;BP;CC;BP;CC;BP;BP;MF;CC;BP;BP;MF;CC;	NAD binding;peptidoglycan-based cell wall;2-hydroxyglutarate dehydrogenase activity;embryo development ending in seed dormancy;glyoxylate catabolic process;identical protein binding;electron transfer activity;glial cell development;sulfur amino acid metabolic process;chloroplast;glyoxylate reductase (NADH) activity;neurogenesis;glyoxylate reductase (NADPH) activity;hydroxypyruvate reductase [NAD(…	K00058	ko00270;ko00260;ko01230;ko01200;ko01100	Cysteine and methionine metabolism;Glycine, serine and threonine metabolism;Biosynthesis of amino acids;Carbon metabolism;Metabolic pathways	D-3-phosphoglycerate dehydrogenase 3, chloroplastic-like [Oryza glaberrima]	PF02826.23	D-isomer specific 2-hydroxyacid dehydrogenase, NAD binding domain	D-3-phosphoglycerate dehydrogenase 1, chloroplastic OS=Arabidopsis thaliana OX=3702 GN=PGDH1 PE=1 SV=1	3KTWV	E	Belongs to the D-isomer specific 2-hydroxyacid dehydrogenase family	COG0111	Phosphoglycerate dehydrogenase or related dehydrogenase	H	Coenzyme transport and metabolism	KOG0068	[E]	Amino acid transport and metabolism;	D-3-phosphoglycerate dehydrogenase, D-isomer-specific 2-hydroxy acid dehydrogenase superfamily	-
Os02g0173100	Os02g0173100	6.84926	1.0815	0	0	up	148.398	147.84	144.169	88.2281	88.7977	89.8423	13406	13902	10783	8492	7054	6142	GO:0042369;GO:0120250;GO:0008203;GO:1901363;GO:0016114;GO:0008217;GO:0050051;GO:0032304;GO:0000038;GO:0010181;GO:0005506;GO:0043651;GO:0005829;GO:0016705;GO:0052722;GO:0042359;GO:0006691;GO:0018685;GO:1904681;GO:0016036;GO:0071244;GO:0003091;GO:1903604;GO:0001676;GO:0019395;GO:0050591;GO:0008404;GO:0008401;GO:0016125;GO:0042361;GO:0009941;GO:0009741;GO:0006694;GO:0032451;GO:0009617;GO:0050544;GO:…	BP;MF;BP;MF;BP;BP;MF;BP;BP;MF;MF;BP;CC;MF;MF;BP;BP;MF;BP;BP;BP;BP;BP;BP;BP;MF;MF;MF;BP;BP;CC;BP;BP;MF;BP;MF;BP;BP;MF;BP;BP;MF;MF;BP;BP;CC;MF;BP;BP;BP;CC;BP;MF;BP;MF;MF;MF;MF;BP;BP;MF;BP;MF;BP;BP;BP;BP;BP;CC;CC;BP;MF;BP;MF;MF;MF;BP;BP;MF;BP;BP;MF;MF;BP;BP;MF;BP;MF;CC;MF;BP;BP;BP;BP;BP;BP;BP;BP;BP;MF;BP;CC;MF;MF;MF;BP;MF;BP;BP;MF;CC;BP;BP;BP;BP;MF;BP;BP;BP;BP;MF;MF;BP;BP;BP;MF;CC;BP;MF;MF;MF;MF;BP;…	vitamin D catabolic process;fatty acid omega-hydroxylase activity;cholesterol metabolic process;heterocyclic compound binding;terpenoid biosynthetic process;regulation of blood pressure;leukotriene-B4 20-monooxygenase activity;negative regulation of icosanoid secretion;very long-chain fatty acid metabolic process;FMN binding;iron ion binding;linoleic acid metabolic process;cytosol;oxidoreductase …	K24543	-	-	cytochrome P450 97B2, chloroplastic [Oryza sativa Japonica Group]	PF00067.26	Cytochrome P450	Cytochrome P450 97B2, chloroplastic OS=Glycine max OX=3847 GN=CYP97B2 PE=2 SV=1	3KKW3	Q	Cytochrome p450	COG2124	Cytochrome P450	QV	-	KOG0157	[QI]	Secondary metabolites biosynthesis, transport and catabolism; Lipid transport and metabolism;	Cytochrome P450 CYP4/CYP19/CYP26 subfamilies	-
Os03g0203200	Os03g0203200	5.79917	1.8259	0	0	up	93.8534	96.2284	87.7343	31.1181	33.709	31.6751	5616	5957	4359	2091	1800	1512	GO:0042203;GO:0016788;GO:0018775;GO:0043640;GO:0052689;GO:1901601;GO:0009640;GO:0016811;GO:0080167;GO:0009102;GO:0019740;GO:0005829;GO:0005737;GO:0018765;GO:1902348;GO:0009704;GO:0036377;GO:0010223;GO:0006212;GO:0016787;GO:0005634;	BP;MF;MF;BP;MF;BP;BP;MF;BP;BP;BP;CC;CC;MF;BP;BP;BP;BP;BP;MF;CC;	toluene catabolic process;hydrolase activity, acting on ester bonds;2-hydroxymuconate-semialdehyde hydrolase activity;benzoate catabolic process via hydroxylation;carboxylic ester hydrolase activity;strigolactone biosynthetic process;photomorphogenesis;hydrolase activity, acting on carbon-nitrogen (but not peptide) bonds, in linear amides;response to karrikin;biotin biosynthetic process;nitrogen …	-	-	-	strigolactone esterase D14 [Oryza sativa Japonica Group]	PF12697.11	Alpha/beta hydrolase family	Strigolactone esterase D14 OS=Oryza sativa subsp. japonica OX=39947 GN=D14 PE=1 SV=1	3KTN8	S	Alpha/beta hydrolase family	COG0596	2-succinyl-6-hydroxy-2,4-cyclohexadiene-1-carboxylate synthase MenH and related esterases, alpha/beta hydrolase fold	HR	-	-	-	-	-	-
Os01g0812200	Os01g0812200	5.98243	1.99189	0	0	up	116.837	108.351	108.769	35.9264	33.3154	34.639	8154	7804	6282	2748	2076	1928	GO:0071456;GO:0005634;GO:0010540;GO:0010541;GO:0010286;GO:0016567;GO:0009506;GO:0009736;	BP;CC;BP;BP;BP;BP;CC;BP;	cellular response to hypoxia;nucleus;basipetal auxin transport;acropetal auxin transport;heat acclimation;protein ubiquitination;plasmodesma;cytokinin-activated signaling pathway;	-	-	-	F-box protein At4g18380 [Oryza sativa Japonica Group]	PF12937.11	F-box-like	F-box protein At4g18380 OS=Arabidopsis thaliana OX=3702 GN=At4g18380 PE=2 SV=1	3KXTM	S	F-Box protein	-	-	-	-	-	-	-	-	-
Os05g0392700	Os05g0392700	7.35484	1.92564	0	0	up	297.502	272.82	277.707	94.5407	96.3606	89.7905	18620	17635	14328	6350	5326	4399	GO:0015217;GO:0051087;GO:0000295;GO:0046655;GO:0006390;GO:0180003;GO:0015884;GO:0005778;GO:1902600;GO:0015866;GO:0015218;GO:0009507;GO:0040011;GO:0005313;GO:1990543;GO:0007005;GO:0005471;GO:0006862;GO:0044610;GO:0050796;GO:0005743;GO:0031969;GO:0016020;GO:0051724;GO:0080024;GO:0048311;GO:1904947;GO:0043490;GO:0005310;GO:0000095;GO:0015805;GO:0005829;GO:0005737;GO:0080121;GO:0007031;GO:0006635;GO:…	MF;MF;MF;BP;BP;MF;BP;CC;BP;BP;MF;CC;BP;MF;BP;BP;MF;BP;MF;BP;CC;CC;CC;MF;BP;BP;BP;BP;MF;MF;BP;CC;CC;BP;BP;BP;BP;BP;MF;BP;BP;BP;BP;MF;BP;BP;CC;MF;CC;MF;MF;BP;BP;MF;BP;BP;MF;BP;MF;BP;CC;BP;CC;BP;BP;BP;CC;BP;BP;BP;	ADP transmembrane transporter activity;protein-folding chaperone binding;adenine nucleotide transmembrane transporter activity;folic acid metabolic process;mitochondrial transcription;S-adenosyl-L-methionine:S-adenosyl-L-homocysteine antiporter activity;folic acid transport;peroxisomal membrane;proton transmembrane transport;ADP transport;pyrimidine nucleotide transmembrane transporter activity;c…	-	-	-	peroxisomal adenine nucleotide carrier 1 [Oryza sativa Japonica Group]	PF00153.31	Mitochondrial carrier protein	Peroxisomal adenine nucleotide carrier 1 OS=Arabidopsis thaliana OX=3702 GN=PNC1 PE=1 SV=1	3KWGW	C	Belongs to the mitochondrial carrier (TC 2.A.29) family	-	-	-	-	KOG0769	[C]	Energy production and conversion;	Predicted mitochondrial carrier protein	-
Os01g0705700	Os01g0705700	3.91138	3.30977	0	0	up	38.9112	38.9536	36.7358	4.29362	5.19996	4.8763	3266	3374	2552	395	390	327	GO:0009651;GO:0009611;GO:0009737;GO:0043565;GO:0009408;GO:0048653;GO:0010218;GO:0031347;GO:1902074;GO:0000976;GO:0034756;GO:0009962;GO:0009409;GO:0009723;GO:0010374;GO:0009753;GO:0048654;GO:2000022;GO:1990785;GO:0019900;GO:0090357;GO:0045487;GO:0010017;GO:0009867;GO:0009686;GO:2000029;GO:0006355;GO:0001708;GO:0010187;GO:0015995;GO:0031542;GO:0005509;GO:0010371;GO:0010313;GO:0080113;GO:0010161;GO:…	BP;BP;BP;MF;BP;BP;BP;BP;BP;MF;BP;BP;BP;BP;BP;BP;BP;BP;BP;MF;BP;BP;BP;BP;BP;BP;BP;BP;BP;BP;BP;MF;BP;MF;BP;BP;BP;BP;BP;BP;BP;MF;BP;BP;BP;BP;BP;BP;BP;BP;BP;BP;BP;BP;BP;BP;BP;BP;MF;BP;BP;BP;BP;MF;BP;CC;BP;BP;MF;BP;BP;BP;BP;BP;MF;BP;MF;BP;BP;BP;BP;BP;BP;BP;BP;BP;BP;BP;MF;BP;BP;BP;BP;BP;MF;CC;BP;BP;BP;BP;BP;BP;BP;MF;BP;MF;BP;BP;BP;CC;	response to salt stress;response to wounding;response to abscisic acid;sequence-specific DNA binding;response to heat;anther development;response to far red light;regulation of defense response;response to salt;transcription cis-regulatory region binding;regulation of iron ion transport;regulation of flavonoid biosynthetic process;response to cold;response to ethylene;stomatal complex development…	-	-	-	transcription factor bHLH13 [Oryza sativa Japonica Group]	PF14215.10	bHLH-MYC and R2R3-MYB transcription factors N-terminal	Transcription factor ABA-INDUCIBLE bHLH-TYPE OS=Arabidopsis thaliana OX=3702 GN=AIB PE=2 SV=2	3KV54	K	Helix-loop-helix DNA-binding domain	-	-	-	-	-	-	-	-	bHLH
Os02g0790500	Os02g0790500	7.21743	1.12291	0	0	up	198.36	192.836	190.991	114.378	113.833	109.518	16940	17014	13559	10455	8549	7333	GO:0030145;GO:0048364;GO:0009274;GO:0009793;GO:0005576;GO:0010182;GO:0042802;GO:0005991;GO:0047260;GO:0009832;GO:0036168;GO:0070301;GO:0080186;GO:0005946;GO:0071465;GO:0048574;GO:0016791;GO:0030234;GO:0051473;GO:0033828;GO:0005975;GO:0005829;GO:0005737;GO:0046872;GO:0070413;GO:0003825;GO:0005773;GO:0010508;GO:0016757;GO:0031505;GO:0034605;GO:0003824;GO:0030437;GO:0030447;GO:0005992;GO:0102986;GO:…	MF;BP;CC;BP;CC;BP;MF;BP;MF;BP;BP;BP;BP;CC;BP;BP;MF;MF;BP;MF;BP;CC;CC;MF;BP;MF;CC;BP;MF;BP;BP;MF;BP;BP;BP;MF;MF;MF;MF;CC;BP;CC;BP;CC;	manganese ion binding;root development;peptidoglycan-based cell wall;embryo development ending in seed dormancy;extracellular region;sugar mediated signaling pathway;identical protein binding;trehalose metabolic process;alpha,alpha-trehalose-phosphate synthase (GDP-forming) activity;plant-type cell wall biogenesis;filamentous growth of a population of unicellular organisms in response to heat;cel…	K16055	ko01100;ko00500	Metabolic pathways;Starch and sucrose metabolism	probable alpha,alpha-trehalose-phosphate synthase [UDP-forming] 9 [Oryza sativa Japonica Group]	PF00982.25	Glycosyltransferase family 20	Probable alpha,alpha-trehalose-phosphate synthase [UDP-forming] 8 OS=Arabidopsis thaliana OX=3702 GN=TPS8 PE=2 SV=1	3KQNV	G	alpha,alpha-trehalose-phosphate synthase UDP-forming 9	COG1877	Trehalose-6-phosphate phosphatase	G	Carbohydrate transport and metabolism	KOG1050	[G]	Carbohydrate transport and metabolism;	Trehalose-6-phosphate synthase component TPS1 and related subunits	-
Os09g0424300	Os09g0424300	5.4817	-2.57179	0	0	down	15.714	15.9284	15.9594	119.731	116.667	115.776	1266	1318	1052	10450	8294	7371	GO:0015940;GO:0042802;GO:0099402;GO:1901307;GO:0050829;GO:0005829;GO:0005737;GO:0004014;GO:0006597;GO:1905724;GO:0019810;GO:0046500;GO:0006596;GO:0019079;GO:0008295;GO:0009446;GO:0046499;GO:0006595;GO:1902494;GO:0005634;GO:0046982;	BP;MF;BP;BP;BP;CC;CC;MF;BP;BP;MF;BP;BP;BP;BP;BP;BP;BP;CC;CC;MF;	pantothenate biosynthetic process;identical protein binding;plant organ development;positive regulation of spermidine biosynthetic process;defense response to Gram-negative bacterium;cytosol;cytoplasm;adenosylmethionine decarboxylase activity;spermine biosynthetic process;positive regulation of trypanothione biosynthetic process;putrescine binding;S-adenosylmethionine metabolic process;polyamine …	K01611	ko01100;ko00330;ko00270	Metabolic pathways;Arginine and proline metabolism;Cysteine and methionine metabolism	S-adenosylmethionine decarboxylase proenzyme [Oryza sativa Japonica Group]	PF01536.20	Adenosylmethionine decarboxylase	S-adenosylmethionine decarboxylase proenzyme OS=Zea mays OX=4577 GN=SAMDC PE=2 SV=1	3M2EC	T	S-adenosylmethionine decarboxylase proenzyme	-	-	-	-	KOG0788	[T]	Signal transduction mechanisms;	S-adenosylmethionine decarboxylase	-
Os09g0551600	Os09g0551600	8.72714	-1.24423	0	0	down	239.768	246.718	254.233	748.582	712.179	710.659	8000	8495	7020	27367	21216	18906	GO:0035868;GO:0034341;GO:0002437;GO:0000401;GO:0030318;GO:0045648;GO:0051861;GO:0000902;GO:0046598;GO:0043565;GO:0005730;GO:0097100;GO:0051450;GO:0002250;GO:0048384;GO:0048589;GO:0008097;GO:0016829;GO:0002322;GO:0065004;GO:0051091;GO:0007530;GO:0034137;GO:0005793;GO:0030182;GO:0071639;GO:0045819;GO:0000976;GO:0010976;GO:0008301;GO:1901224;GO:0019958;GO:0008289;GO:0001786;GO:0003714;GO:0043371;GO:…	CC;BP;BP;MF;BP;BP;MF;BP;BP;MF;CC;MF;BP;BP;BP;BP;MF;MF;BP;BP;BP;BP;BP;CC;BP;BP;BP;MF;BP;MF;BP;MF;MF;MF;MF;BP;BP;BP;BP;CC;BP;BP;BP;BP;BP;BP;BP;BP;BP;BP;CC;MF;BP;MF;CC;BP;BP;MF;BP;BP;BP;CC;BP;BP;BP;BP;CC;BP;BP;BP;MF;BP;BP;BP;BP;BP;CC;BP;BP;BP;BP;CC;BP;MF;BP;BP;MF;BP;BP;BP;BP;MF;MF;BP;BP;BP;BP;MF;BP;BP;CC;BP;BP;BP;BP;BP;BP;BP;BP;BP;BP;MF;MF;BP;MF;BP;CC;BP;CC;MF;CC;BP;CC;CC;BP;BP;BP;BP;CC;BP;BP;BP;BP;…	alphav-beta3 integrin-HMGB1 complex;response to type II interferon;inflammatory response to antigenic stimulus;open form four-way junction DNA binding;melanocyte differentiation;positive regulation of erythrocyte differentiation;glycolipid binding;cell morphogenesis;positive regulation of viral entry into host cell;sequence-specific DNA binding;nucleolus;supercoiled DNA binding;myoblast prolifera…	K25507	-	-	HMG1/2-like protein isoform X2 [Oryza sativa Japonica Group]	PF00505.23	HMG (high mobility group) box	HMG1/2-like protein OS=Ipomoea nil OX=35883 PE=2 SV=1	3M66F	K	high mobility group	-	-	-	-	KOG0381	[R]	General function prediction only;	HMG box-containing protein	-
Os05g0125500	Os05g0125500	8.18722	1.0686	0	0	up	389.512	378.77	366.03	226.269	224.769	218.551	23191	23274	18036	14762	11949	10376	GO:0045717;GO:0009274;GO:0009055;GO:0006552;GO:0005730;GO:0009409;GO:0009062;GO:1902196;GO:0005743;GO:0017099;GO:0051791;GO:0000062;GO:0005829;GO:0006635;GO:0006082;GO:0006569;GO:0008470;GO:0019605;GO:0006559;GO:0001676;GO:0016937;GO:0042645;GO:0032981;GO:0009791;GO:0046322;GO:0051793;GO:0033539;GO:0009410;GO:0007507;GO:0003995;GO:0042758;GO:0055007;GO:0006631;GO:0015980;GO:0004361;GO:0006551;GO:…	BP;CC;MF;BP;CC;BP;BP;BP;CC;MF;BP;MF;CC;BP;BP;BP;MF;BP;BP;BP;MF;CC;BP;BP;BP;BP;BP;BP;BP;MF;BP;BP;BP;BP;MF;BP;BP;CC;MF;MF;CC;MF;BP;MF;MF;MF;BP;MF;BP;BP;MF;MF;BP;BP;BP;CC;MF;BP;CC;MF;BP;BP;BP;BP;BP;CC;BP;BP;MF;MF;BP;MF;BP;BP;BP;BP;MF;CC;BP;BP;BP;BP;BP;BP;BP;BP;MF;BP;BP;BP;BP;BP;CC;CC;CC;BP;CC;	negative regulation of fatty acid biosynthetic process;peptidoglycan-based cell wall;electron transfer activity;L-leucine catabolic process;nucleolus;response to cold;fatty acid catabolic process;isovaleryl-CoA(4-) catabolic process;mitochondrial inner membrane;very-long-chain fatty acyl-CoA dehydrogenase activity;medium-chain fatty acid metabolic process;fatty-acyl-CoA binding;cytosol;fatty acid…	K00253	ko00280;ko01100	Valine, leucine and isoleucine degradation;Metabolic pathways	isovaleryl-CoA dehydrogenase, mitochondrial [Oryza sativa Japonica Group]	PF00441.28	Acyl-CoA dehydrogenase, C-terminal domain	Isovaleryl-CoA dehydrogenase, mitochondrial OS=Oryza sativa subsp. japonica OX=39947 GN=Os05g0125500 PE=2 SV=2	3KSH2	EI	Isovaleryl-CoA dehydrogenase	COG1960	Acyl-CoA dehydrogenase related to the alkylation response protein AidB	I	Lipid transport and metabolism	KOG0141	[EI]	Amino acid transport and metabolism; Lipid transport and metabolism;	Isovaleryl-CoA dehydrogenase	-
Os12g0121100	Os12g0121100	6.22215	1.89437	0	0	up	133.167	119.052	130.055	41.2842	42.4869	43.5977	7559	6974	6109	2568	2154	1974	GO:0009611;GO:0002237;GO:0050832;GO:0005730;GO:0010118;GO:0004715;GO:0090558;GO:0000976;GO:0032502;GO:0009409;GO:0043410;GO:0009723;GO:0090404;GO:0005829;GO:0009514;GO:0080092;GO:0009873;GO:0019722;GO:0042742;GO:1900459;GO:0016301;GO:0009788;GO:0071323;GO:0010375;GO:0009741;GO:0009941;GO:1902458;GO:0030154;GO:0009617;GO:0004714;GO:0009861;GO:0009791;GO:0048364;GO:0080142;GO:0009877;GO:1900424;GO:…	BP;BP;BP;CC;BP;MF;BP;MF;BP;BP;BP;BP;CC;CC;CC;BP;BP;BP;BP;BP;MF;BP;BP;BP;BP;CC;BP;BP;BP;MF;BP;BP;BP;BP;BP;BP;BP;BP;MF;CC;BP;BP;BP;BP;CC;CC;MF;MF;BP;BP;BP;CC;BP;MF;BP;CC;BP;BP;CC;CC;BP;BP;CC;BP;BP;BP;BP;BP;MF;BP;CC;MF;CC;CC;BP;BP;BP;BP;BP;BP;BP;BP;BP;BP;MF;CC;BP;BP;BP;CC;MF;CC;BP;CC;	response to wounding;response to molecule of bacterial origin;defense response to fungus;nucleolus;stomatal movement;non-membrane spanning protein tyrosine kinase activity;plant epidermis development;transcription cis-regulatory region binding;developmental process;response to cold;positive regulation of MAPK cascade;response to ethylene;pollen tube tip;cytosol;glyoxysome;regulation of pollen tub…	-	-	-	probable serine/threonine-protein kinase PBL8 [Oryza sativa Japonica Group]	PF07714.21	Protein tyrosine and serine/threonine kinase	Probable serine/threonine-protein kinase PBL8 OS=Arabidopsis thaliana OX=3702 GN=PBL8 PE=1 SV=1	3KT32	T	belongs to the protein kinase superfamily	COG0515	Serine/threonine protein kinase	T	Signal transduction mechanisms	KOG1187	[T]	Signal transduction mechanisms;	Serine/threonine protein kinase	-
Os03g0237600	Os03g0237600	4.98089	2.84359	0	0	up	73.5805	75.7904	72.1921	12.8334	12.2776	11.8805	9837	10590	8149	1957	1526	1325	GO:0005874;GO:0005938;GO:0043622;GO:0009574;GO:0072686;GO:0052096;GO:0009624;GO:0007049;GO:0009506;GO:0000280;GO:0046785;GO:1990023;GO:0005829;GO:0005819;GO:0005737;GO:0048528;GO:0009524;GO:0000226;GO:0046983;GO:0000911;GO:0000922;GO:0009536;GO:0055028;GO:0005739;GO:0008017;GO:0051301;GO:0005634;	CC;CC;BP;CC;CC;BP;BP;BP;CC;BP;BP;CC;CC;CC;CC;BP;CC;BP;MF;BP;CC;CC;CC;CC;MF;BP;CC;	microtubule;cell cortex;cortical microtubule organization;preprophase band;mitotic spindle;formation of syncytium involving giant cell for nutrient acquisition;response to nematode;cell cycle;plasmodesma;nuclear division;microtubule polymerization;mitotic spindle midzone;cytosol;spindle;cytoplasm;post-embryonic root development;phragmoplast;microtubule cytoskeleton organization;protein dimerizati…	K16732	-	-	65-kDa microtubule-associated protein 6 [Oryza sativa Japonica Group]	PF03999.16	Microtubule associated protein (MAP65/ASE1 family)	65-kDa microtubule-associated protein 7 OS=Arabidopsis thaliana OX=3702 GN=MAP65-7 PE=2 SV=1	3KNQW	DZ	Microtubule associated protein (MAP65/ASE1 family)	-	-	-	-	KOG4302	[DZ]	Cell cycle control, cell division, chromosome partitioning; Cytoskeleton;	Microtubule-associated protein essential for anaphase spindle elongation	-
Os03g0205800	Os03g0205800	3.64154	3.03471	0	0	up	29.8751	28.4275	27.1387	4.39497	3.7379	4.78143	2508	2463	1885	405	281	320	GO:0016747;GO:0005634;GO:0008080;GO:0009723;GO:0009734;GO:0009826;GO:0009640;	MF;CC;MF;BP;BP;BP;BP;	acyltransferase activity, transferring groups other than amino-acyl groups;nucleus;N-acetyltransferase activity;response to ethylene;auxin-activated signaling pathway;unidimensional cell growth;photomorphogenesis;	-	-	-	probable N-acetyltransferase HLS1 [Oryza sativa Japonica Group]	PF00583.29	Acetyltransferase (GNAT) family	Probable N-acetyltransferase HLS1 OS=Arabidopsis thaliana OX=3702 GN=HLS1 PE=1 SV=1	3KNAU	S	Acetyltransferase (GNAT) family	-	-	-	-	-	-	-	-	-
Os11g0139700	Os11g0139700	9.82933	2.0557	0	0	up	1711	1661.58	1623.44	503.768	504.404	479.644	140263	140577	110143	45253	36922	31352	-	-	-	-	-	-	-	-	-	-	-	-	-	-	-	-	-	-	-	-	-	-
Os08g0136800	Os08g0136800	4.05296	3.58269	0	0	up	48.0471	44.4748	47.0129	4.78434	4.64987	4.97502	2222	2123	1799	243	192	184	GO:0009737;GO:0005576;GO:0004672;GO:0009506;GO:0000302;GO:0009627;GO:0016020;GO:0006979;GO:0012501;GO:0048046;GO:0099503;GO:0005829;GO:0016310;GO:0005773;GO:0010497;GO:0051707;GO:0042742;GO:0000325;GO:0046739;GO:0106310;GO:0009751;GO:0004674;GO:0005739;GO:0005524;GO:0005886;	BP;CC;MF;CC;BP;BP;CC;BP;BP;CC;CC;CC;BP;CC;BP;BP;BP;CC;BP;MF;BP;MF;CC;MF;CC;	response to abscisic acid;extracellular region;protein kinase activity;plasmodesma;response to reactive oxygen species;systemic acquired resistance;membrane;response to oxidative stress;programmed cell death;apoplast;secretory vesicle;cytosol;phosphorylation;vacuole;plasmodesmata-mediated intercellular transport;response to other organism;defense response to bacterium;plant-type vacuole;transport…	-	-	-	cysteine-rich repeat secretory protein 55 [Oryza sativa Japonica Group]	PF01657.21	Salt stress response/antifungal	Cysteine-rich repeat secretory protein 55 OS=Arabidopsis thaliana OX=3702 GN=CRRSP55 PE=2 SV=1	3KNGW	S	Secretory protein	-	-	-	-	-	-	-	-	-
Os01g0923000	Os01g0923000	6.35469	2.3461	0	0	up	158.721	173.339	158.07	36.5232	42.7464	40.3174	4634	5223	3819	1169	1115	939	-	-	-	-	-	-	uncharacterized protein LOC4327248 [Oryza sativa Japonica Group]	PF02444.20	Hepatitis E virus ORF-2 (Putative capsid protein)	-	3M7EK	-	-	-	-	-	-	-	-	-	-	-
Os08g0440800	Os08g0440800	6.18464	3.43043	0	0	up	211.615	208.504	209.4	23.9295	24.4799	23.8789	16499	16778	13512	2045	1705	1485	GO:0009651;GO:0009952;GO:0031402;GO:0047100;GO:1901785;GO:0030900;GO:0001568;GO:0048384;GO:0050885;GO:0004028;GO:0030182;GO:0018479;GO:0003007;GO:0047533;GO:0008283;GO:0001758;GO:0001947;GO:0034097;GO:0006081;GO:0005829;GO:0019568;GO:0016331;GO:0014032;GO:0009255;GO:0010133;GO:0018484;GO:0033721;GO:0016620;GO:0009855;GO:0004777;GO:0019310;GO:0009414;GO:0021915;GO:0018478;GO:0032991;GO:0007494;GO:…	BP;BP;MF;MF;BP;BP;BP;BP;BP;MF;BP;MF;BP;MF;BP;MF;BP;BP;BP;CC;BP;BP;BP;BP;BP;MF;MF;MF;BP;MF;BP;BP;BP;MF;CC;BP;BP;MF;BP;BP;MF;BP;MF;BP;BP;BP;BP;MF;MF;MF;CC;BP;BP;MF;MF;BP;BP;BP;BP;MF;MF;MF;BP;MF;BP;CC;BP;BP;BP;BP;MF;BP;BP;CC;BP;BP;MF;BP;BP;BP;CC;MF;BP;BP;BP;MF;MF;BP;BP;BP;BP;BP;MF;MF;BP;MF;BP;MF;BP;MF;BP;BP;BP;MF;BP;BP;MF;BP;BP;BP;CC;BP;BP;BP;BP;BP;MF;BP;CC;BP;BP;CC;MF;BP;CC;BP;BP;BP;BP;BP;	response to salt stress;anterior/posterior pattern specification;sodium ion binding;glyceraldehyde-3-phosphate dehydrogenase (NADP+) (phosphorylating) activity;p-cresol catabolic process;forebrain development;blood vessel development;retinoic acid receptor signaling pathway;neuromuscular process controlling balance;3-chloroallyl aldehyde dehydrogenase activity;neuron differentiation;benzaldehyde …	K00131	ko01200;ko00010;ko01100;ko00030	Carbon metabolism;Glycolysis / Gluconeogenesis;Metabolic pathways;Pentose phosphate pathway	NADP-dependent glyceraldehyde-3-phosphate dehydrogenase [Oryza sativa Japonica Group]	PF00171.26	Aldehyde dehydrogenase family	NADP-dependent glyceraldehyde-3-phosphate dehydrogenase OS=Triticum aestivum OX=4565 GN=GAPN PE=1 SV=2	3KND7	C	Belongs to the aldehyde dehydrogenase family	COG1012	Acyl-CoA reductase or other NAD-dependent aldehyde dehydrogenase	I	Lipid transport and metabolism	KOG2450	[C]	Energy production and conversion;	Aldehyde dehydrogenase	-
Os04g0624600	Os04g0624600	4.3182	2.5521	0	0	up	39.88	40.6599	40.9006	8.28783	9.03886	8.47121	6665	7031	5633	1500	1346	1125	GO:2001070;GO:0019252;GO:0005978;GO:0009011;GO:0005982;GO:0042802;GO:0004373;GO:0009501;GO:0009960;GO:0009507;GO:0033201;GO:0010021;GO:0005829;	MF;BP;BP;MF;BP;MF;MF;CC;BP;CC;MF;BP;CC;	starch binding;starch biosynthetic process;glycogen biosynthetic process;alpha-1,4-glucan glucosyltransferase (ADP-glucose donor) activity;starch metabolic process;identical protein binding;alpha-1,4-glucan glucosyltransferase (UDP-glucose donor) activity;amyloplast;endosperm development;chloroplast;obsolete alpha-1,4-glucan synthase activity;amylopectin biosynthetic process;cytosol;	K00703	ko01100;ko01110;ko00500	Metabolic pathways;Biosynthesis of secondary metabolites;Starch and sucrose metabolism	starch synthase 3, chloroplastic/amyloplastic [Oryza sativa Japonica Group]	PF08323.15	Starch synthase catalytic domain	Soluble starch synthase 3a, chloroplastic/amyloplastic OS=Oryza sativa subsp. japonica OX=39947 GN=SSIIIA PE=1 SV=2	3KP4Q	G	starch synthase 3, chloroplastic amyloplastic	COG0297	Glycogen synthase	G	Carbohydrate transport and metabolism	-	-	-	-	-
Os01g0705200	Os01g0705200	5.61677	4.89604	0	0	up	217.255	236.362	231.169	9.00355	9.38653	10.171	8681	9747	7645	395	335	325	GO:0050826;GO:0050821;GO:1902584;GO:0009414;GO:0005634;GO:0005829;	BP;BP;BP;BP;CC;CC;	response to freezing;protein stabilization;positive regulation of response to water deprivation;response to water deprivation;nucleus;cytosol;	-	-	-	late embryogenesis abundant protein 14-like [Oryza sativa Japonica Group]	PF02987.20	Late embryogenesis abundant protein	Late embryogenesis abundant protein 14 OS=Oryza sativa subsp. japonica OX=39947 GN=LEA14 PE=2 SV=1	3M029	S	response to water deprivation	-	-	-	-	KOG4744	[S]	Function unknown;	Uncharacterized conserved protein	-
Os11g0112000	Os11g0112000	7.54795	4.23387	0	0	up	708.358	740.168	720.306	49.9824	46.5825	45.686	17247	18599	14514	1334	1013	887	-	-	-	-	-	-	uncharacterized protein LOC9269768 [Oryza sativa Japonica Group]	PF04588.17	Hypoxia induced protein conserved region	-	3M1MF	S	Hypoxia induced protein conserved region	-	-	-	-	-	-	-	-	-
Os09g0346500	Os09g0346500	4.06876	3.70619	0	0	up	47.5717	50.6928	48.4374	4.46391	4.69322	4.78339	2332	2565	1965	240	206	187	GO:0010207;GO:0009737;GO:0009416;GO:0031409;GO:0010287;GO:0009579;GO:0009507;GO:0009503;GO:0090333;GO:0010218;GO:0009517;GO:0030076;GO:0009750;GO:0009534;GO:0009409;GO:0009535;GO:0009768;GO:0003729;GO:0009635;GO:0009645;GO:0019904;GO:0042631;GO:0048046;GO:0009522;GO:0005829;GO:0042651;GO:0009769;GO:0046872;GO:0016168;GO:0015979;GO:0042803;GO:0071215;GO:0010114;GO:0000325;GO:0009536;GO:0009765;GO:…	BP;BP;BP;MF;CC;CC;CC;CC;BP;BP;CC;CC;BP;CC;BP;CC;BP;MF;BP;BP;MF;BP;CC;CC;CC;CC;BP;MF;MF;BP;MF;BP;BP;CC;CC;BP;CC;BP;BP;CC;CC;BP;CC;BP;CC;CC;BP;CC;CC;	photosystem II assembly;response to abscisic acid;response to light stimulus;pigment binding;plastoglobule;thylakoid;chloroplast;thylakoid light-harvesting complex;regulation of stomatal closure;response to far red light;PSII associated light-harvesting complex II;light-harvesting complex;response to fructose;chloroplast thylakoid;response to cold;chloroplast thylakoid membrane;photosynthesis, li…	K08912	ko00196;ko01100	Photosynthesis - antenna proteins;Metabolic pathways	chlorophyll a-b binding protein 1, chloroplastic [Oryza sativa Japonica Group]	PF00504.25	Chlorophyll A-B binding protein	Chlorophyll a-b binding protein 1, chloroplastic OS=Oryza sativa subsp. japonica OX=39947 GN=CAB1R PE=2 SV=2	3KMPC	C	The light-harvesting complex (LHC) functions as a light receptor, it captures and delivers excitation energy to photosystems with which it is closely associated	-	-	-	-	-	-	-	-	-
Os06g0130100	Os06g0130100	6.85756	-1.19466	0	0	down	65.8183	67.2829	70.0428	193.354	193.879	197.107	7669	7739	6410	23489	19369	17379	GO:0009611;GO:0001578;GO:0006955;GO:0010088;GO:0010311;GO:0060866;GO:0002237;GO:0009695;GO:0009942;GO:0050832;GO:0009934;GO:0045595;GO:0010087;GO:0048653;GO:0032541;GO:0031347;GO:1902025;GO:0002213;GO:0032502;GO:0009409;GO:0001653;GO:0010103;GO:0010584;GO:2000280;GO:0009753;GO:0052544;GO:1901002;GO:0080092;GO:0051707;GO:0009647;GO:1901653;GO:0042742;GO:0009911;GO:0010192;GO:1901333;GO:0016301;GO:…	BP;BP;BP;BP;BP;BP;BP;BP;BP;BP;BP;BP;BP;BP;CC;BP;BP;BP;BP;BP;MF;BP;BP;BP;BP;BP;BP;BP;BP;BP;BP;BP;BP;BP;BP;MF;BP;BP;BP;MF;BP;MF;CC;BP;MF;BP;BP;BP;BP;BP;CC;BP;BP;BP;BP;BP;BP;BP;BP;BP;BP;BP;BP;BP;MF;BP;BP;CC;BP;MF;BP;BP;BP;BP;MF;BP;BP;MF;MF;BP;BP;BP;CC;MF;BP;BP;BP;BP;MF;BP;BP;BP;BP;BP;CC;BP;BP;BP;MF;MF;CC;BP;MF;BP;BP;BP;BP;BP;BP;BP;BP;BP;BP;CC;BP;CC;BP;MF;BP;BP;CC;CC;CC;BP;BP;BP;BP;BP;BP;BP;MF;BP;BP;…	response to wounding;microtubule bundle formation;immune response;phloem development;lateral root formation;leaf abscission;response to molecule of bacterial origin;jasmonic acid biosynthetic process;longitudinal axis specification;defense response to fungus;regulation of meristem structural organization;regulation of cell differentiation;phloem or xylem histogenesis;anther development;cortical e…	K20718	ko04016	MAPK signaling pathway - plant	LRR receptor-like serine/threonine-protein kinase ERL1 [Oryza sativa Japonica Group]	PF00560.37	Leucine Rich Repeat	LRR receptor-like serine/threonine-protein kinase SIK1 OS=Oryza sativa subsp. japonica OX=39947 GN=SIK1 PE=1 SV=1	3KWQG	T	Belongs to the protein kinase superfamily. Ser Thr protein kinase family	COG4886	Leucine-rich repeat (LRR) protein	K	Transcription	-	-	-	-	-
Os01g0303800	Os01g0303800	8.14084	2.96316	0	0	up	710.091	724.088	679.679	110.165	115.08	110.643	27037	28455	21420	4594	3911	3359	GO:0002238;GO:0009536;GO:0009507;GO:0016208;GO:0005829;GO:0005524;GO:0005886;	BP;CC;CC;MF;CC;MF;CC;	response to molecule of fungal origin;plastid;chloroplast;AMP binding;cytosol;ATP binding;plasma membrane;	-	-	-	universal stress protein PHOS34 [Oryza sativa Japonica Group]	PF00582.30	Universal stress protein family	Universal stress protein A-like protein OS=Arabidopsis thaliana OX=3702 GN=At3g01520 PE=1 SV=2	3KZ12	T	Universal stress protein family	COG0589	Nucleotide-binding universal stress protein, UspA family	T	Signal transduction mechanisms	-	-	-	-	-
Os06g0247500	Os06g0247500	8.41796	3.18839	0	0	up	926.339	927.644	911.885	124.929	127.687	124.656	71672	74171	58437	10551	8792	7667	GO:0009274;GO:0009793;GO:0042802;GO:0061621;GO:0009507;GO:0008443;GO:0009750;GO:0048029;GO:0003872;GO:0020015;GO:0070095;GO:0042301;GO:0005829;GO:0030388;GO:0005737;GO:0071456;GO:0046872;GO:0047334;GO:0015979;GO:0006096;GO:0009744;GO:0009505;GO:0009749;GO:0006002;GO:0009024;GO:0000287;GO:0005739;GO:0005945;GO:0005634;GO:0016208;GO:0010053;GO:0005524;GO:0005886;	CC;BP;MF;BP;CC;MF;BP;MF;MF;CC;MF;MF;CC;BP;CC;BP;MF;MF;BP;BP;BP;CC;BP;BP;MF;MF;CC;CC;CC;MF;BP;MF;CC;	peptidoglycan-based cell wall;embryo development ending in seed dormancy;identical protein binding;canonical glycolysis;chloroplast;phosphofructokinase activity;response to fructose;monosaccharide binding;6-phosphofructokinase activity;glycosome;fructose-6-phosphate binding;phosphate ion binding;cytosol;fructose 1,6-bisphosphate metabolic process;cytoplasm;cellular response to hypoxia;metal ion b…	K00895	ko00030;ko00051;ko00010;ko01100;ko01110	Pentose phosphate pathway;Fructose and mannose metabolism;Glycolysis / Gluconeogenesis;Metabolic pathways;Biosynthesis of secondary metabolites	pyrophosphate--fructose 6-phosphate 1-phosphotransferase subunit beta [Oryza sativa Japonica Group]	PF00365.24	Phosphofructokinase	Pyrophosphate--fructose 6-phosphate 1-phosphotransferase subunit beta OS=Ricinus communis OX=3988 GN=PFP-BETA PE=3 SV=1	3KSA3	G	Catalytic subunit of pyrophosphate--fructose 6-phosphate 1-phosphotransferase. Catalyzes the phosphorylation of D-fructose 6-phosphate, the first committing step of glycolysis. Uses inorganic phosphate (PPi) as phosphoryl donor instead of ATP like common ATP-dependent phosphofructokinases (ATP-PFKs), which renders the reaction reversible, and can thus function both in glycolysis and gluconeogenes…	COG0205	6-phosphofructokinase	G	Carbohydrate transport and metabolism	KOG2440	[G]	Carbohydrate transport and metabolism;	Pyrophosphate-dependent phosphofructo-1-kinase	-
Os03g0351300	Os03g0351300	6.43385	1.79292	0	0	up	148.977	141.668	137.761	46.6266	52.2036	54.4982	9533	9356	7296	3270	2983	2781	GO:0102229;GO:0042802;GO:0005576;GO:0009507;GO:0009409;GO:0099503;GO:0005829;GO:0005737;GO:0046872;GO:0005983;GO:0005783;GO:0009570;GO:0003700;GO:2001070;GO:0080027;GO:0009414;GO:0004556;GO:0000024;GO:0005634;GO:0048831;GO:0016161;GO:0000272;	MF;MF;CC;CC;BP;CC;CC;CC;MF;BP;CC;CC;MF;MF;BP;BP;MF;BP;CC;BP;MF;BP;	obsolete amylopectin maltohydrolase activity;identical protein binding;extracellular region;chloroplast;response to cold;secretory vesicle;cytosol;cytoplasm;metal ion binding;starch catabolic process;endoplasmic reticulum;chloroplast stroma;DNA-binding transcription factor activity;starch binding;response to herbivore;response to water deprivation;alpha-amylase activity;maltose biosynthetic proce…	-	-	-	inactive beta-amylase 9 [Oryza sativa Japonica Group]	PF01373.21	Glycosyl hydrolase family 14	Inactive beta-amylase 9 OS=Arabidopsis thaliana OX=3702 GN=BAM9 PE=2 SV=1	3KUPN	G	Glycosyl hydrolase family 14	COG0366	Glycosidase/amylase (phosphorylase)	G	Carbohydrate transport and metabolism	-	-	-	-	-
Os10g0345100	Os10g0345100	5.26614	2.44544	0	0	up	82.2177	78.1849	74.1578	18.3635	18.3259	16.5243	6211	6096	4637	1521	1237	996	GO:0090440;GO:0009611;GO:0015695;GO:0006814;GO:1905428;GO:0009737;GO:0051238;GO:0009813;GO:0006556;GO:0140968;GO:0005770;GO:0031902;GO:0005778;GO:0089718;GO:0009408;GO:0009636;GO:0009624;GO:0009507;GO:1902475;GO:0016323;GO:0015691;GO:0006855;GO:0043229;GO:0042910;GO:0098655;GO:0015179;GO:0031982;GO:0080168;GO:0048767;GO:0010015;GO:0016020;GO:0015562;GO:0098542;GO:1990961;GO:0015234;GO:1902456;GO:…	MF;BP;BP;BP;BP;BP;BP;BP;BP;MF;CC;CC;CC;BP;BP;BP;BP;CC;BP;CC;BP;BP;CC;MF;BP;MF;CC;BP;BP;BP;CC;MF;BP;BP;MF;BP;MF;BP;CC;BP;CC;MF;CC;BP;BP;BP;CC;BP;BP;MF;BP;MF;CC;BP;BP;MF;BP;CC;BP;CC;MF;BP;BP;CC;BP;BP;CC;BP;CC;BP;CC;CC;CC;MF;BP;CC;CC;BP;CC;	abscisic acid transmembrane transporter activity;response to wounding;organic cation transport;sodium ion transport;regulation of plant organ formation;response to abscisic acid;sequestering of metal ion;flavonoid biosynthetic process;S-adenosylmethionine biosynthetic process;polyspecific organic cation:proton antiporter activity;late endosome;late endosome membrane;peroxisomal membrane;amino aci…	K03327	-	-	protein DETOXIFICATION 16 isoform X1 [Oryza sativa Japonica Group]	PF01554.22	MatE	Protein DETOXIFICATION 16 OS=Arabidopsis thaliana OX=3702 GN=DTX16 PE=2 SV=1	3M56I	V	Belongs to the multi antimicrobial extrusion (MATE) (TC 2.A.66.1) family	COG0534	Na+-driven multidrug efflux pump, DinF/NorM/MATE family	V	Defense mechanisms	KOG1347	[R]	General function prediction only;	Uncharacterized membrane protein, predicted efflux pump	-
Os11g0702100	Os11g0702100	5.80465	3.81149	0	0	up	188.66	181.88	176.802	16.3246	16.6395	15.1816	8745	8701	6783	830	689	562	GO:0009651;GO:0009611;GO:0008422;GO:0000920;GO:0006032;GO:0005576;GO:0050832;GO:0005935;GO:0030445;GO:0071555;GO:0005509;GO:0004568;GO:0000282;GO:0044182;GO:0005635;GO:0009409;GO:0009501;GO:0008843;GO:0009986;GO:0042631;GO:0005975;GO:0008061;GO:0005773;GO:0009277;GO:0009267;GO:0005886;GO:0004857;GO:0062040;GO:0001896;GO:0009845;GO:0034232;GO:0006040;GO:0009642;GO:0005783;GO:0000324;GO:0051286;GO:…	BP;BP;MF;BP;BP;CC;BP;CC;CC;BP;MF;MF;BP;BP;CC;BP;CC;MF;CC;BP;BP;MF;CC;CC;BP;CC;MF;CC;BP;BP;BP;BP;BP;CC;CC;CC;CC;MF;BP;BP;BP;BP;MF;BP;MF;BP;	response to salt stress;response to wounding;beta-glucosidase activity;septum digestion after cytokinesis;chitin catabolic process;extracellular region;defense response to fungus;cellular bud neck;yeast-form cell wall;cell wall organization;calcium ion binding;chitinase activity;cellular bud site selection;filamentous growth of a population of unicellular organisms;nuclear envelope;response to co…	K01183	ko00520;ko01100	Amino sugar and nucleotide sugar metabolism;Metabolic pathways	xylanase inhibitor protein 1-like precursor [Oryza sativa Japonica Group]	PF00704.32	Glycosyl hydrolases family 18	Xylanase inhibitor protein 1 OS=Oryza sativa subsp. japonica OX=39947 GN=RIXI PE=1 SV=1	KOG4701	G	chitinase activity	-	-	-	-	KOG4701	[M]	Cell wall/membrane/envelope biogenesis;	Chitinase	-
Os06g0728000	Os06g0728000	11.6383	-1.00057	0	0	down	2064.91	2023.29	1985.03	5040.96	5025	4983.98	78537	79344	62450	209895	170514	151066	GO:0035868;GO:0034341;GO:0002437;GO:0000401;GO:0045648;GO:0051861;GO:0000902;GO:0046598;GO:0043565;GO:0005730;GO:0097100;GO:0051450;GO:0002250;GO:0007379;GO:0008097;GO:0016829;GO:0002322;GO:0065004;GO:0034137;GO:0005793;GO:0071639;GO:0045819;GO:0000976;GO:0010976;GO:0008301;GO:1901224;GO:0019958;GO:0008289;GO:0001786;GO:0003714;GO:0043371;GO:0043410;GO:0045578;GO:0070898;GO:0032502;GO:0050767;GO:…	CC;BP;BP;MF;BP;MF;BP;BP;MF;CC;MF;BP;BP;BP;MF;MF;BP;BP;BP;CC;BP;BP;MF;BP;MF;BP;MF;MF;MF;MF;BP;BP;BP;BP;BP;BP;BP;BP;BP;BP;BP;BP;CC;MF;BP;MF;BP;BP;CC;BP;BP;BP;BP;MF;BP;BP;BP;BP;BP;BP;CC;BP;MF;MF;BP;BP;BP;MF;BP;BP;MF;BP;BP;BP;BP;BP;BP;BP;BP;BP;BP;MF;MF;BP;MF;BP;CC;BP;MF;CC;CC;CC;BP;CC;BP;BP;BP;BP;CC;BP;MF;CC;BP;BP;MF;MF;BP;BP;BP;BP;CC;BP;BP;BP;BP;MF;BP;BP;CC;BP;BP;BP;BP;BP;BP;CC;MF;BP;MF;BP;BP;BP;MF;…	alphav-beta3 integrin-HMGB1 complex;response to type II interferon;inflammatory response to antigenic stimulus;open form four-way junction DNA binding;positive regulation of erythrocyte differentiation;glycolipid binding;cell morphogenesis;positive regulation of viral entry into host cell;sequence-specific DNA binding;nucleolus;supercoiled DNA binding;myoblast proliferation;adaptive immune respon…	K25507	ko03410	Base excision repair	DNA-binding protein MNB1B [Oryza sativa Japonica Group]	PF00505.23	HMG (high mobility group) box	DNA-binding protein MNB1B OS=Zea mays OX=4577 GN=MNB1B PE=1 SV=1	3M0BS	K	HMG1 2-like protein	-	-	-	-	KOG0381	[R]	General function prediction only;	HMG box-containing protein	-
Os08g0369000	Os08g0369000	5.2544	-2.31469	0	0	down	13.5961	15.2574	15.6268	90.3365	94.0416	89.3083	728	843	692	5296	4493	3810	GO:0006814;GO:0015229;GO:0071702;GO:0098710;GO:0098721;GO:0009925;GO:0015293;GO:1902600;GO:0033300;GO:0009636;GO:0015851;GO:0019852;GO:0016323;GO:0043229;GO:0009506;GO:0005903;GO:0042906;GO:0015208;GO:0035344;GO:0016020;GO:0071361;GO:0006979;GO:1903861;GO:0015210;GO:0030324;GO:0005737;GO:0007420;GO:0015205;GO:0005773;GO:0098702;GO:0015294;GO:0022857;GO:0005783;GO:0015207;GO:0016324;GO:0007155;GO:…	BP;MF;BP;BP;BP;CC;MF;BP;MF;BP;BP;BP;CC;CC;CC;CC;BP;MF;BP;CC;BP;BP;BP;MF;BP;CC;BP;MF;CC;BP;MF;MF;CC;MF;CC;BP;MF;CC;BP;MF;MF;CC;MF;BP;BP;CC;	sodium ion transport;L-ascorbic acid transmembrane transporter activity;obsolete organic substance transport;guanine import across plasma membrane;uracil import across plasma membrane;basal plasma membrane;symporter activity;proton transmembrane transport;dehydroascorbic acid transmembrane transporter activity;response to toxic substance;nucleobase transport;L-ascorbic acid metabolic process;baso…	-	-	-	nucleobase-ascorbate transporter 2 isoform X1 [Oryza sativa Japonica Group]	PF00860.24	Permease family	Nucleobase-ascorbate transporter 2 OS=Arabidopsis thaliana OX=3702 GN=NAT2 PE=2 SV=2	3KT3T	F	Permease family	COG2233	Xanthine/uracil permease	F	Nucleotide transport and metabolism	KOG1292	[F]	Nucleotide transport and metabolism;	Xanthine/uracil transporters	-
Os07g0683900	Os07g0683900	6.70088	1.87906	0	0	up	178.044	179.151	173.778	60.4716	59.1332	59.8319	10615	11016	8592	3909	3143	2851	GO:0030246;GO:0005737;GO:0005794;GO:0090332;GO:0005634;GO:0042742;	MF;CC;CC;BP;CC;BP;	carbohydrate binding;cytoplasm;Golgi apparatus;stomatal closure;nucleus;defense response to bacterium;	-	-	-	ricin B-like lectin R40G2 [Oryza glaberrima]	PF14200.10	Ricin-type beta-trefoil lectin domain-like	Ricin B-like lectin R40G2 OS=Oryza sativa subsp. japonica OX=39947 GN=R40G2 PE=2 SV=1	3KTQZ	S	Hydroxyproline-rich glycoprotein family protein	-	-	-	-	-	-	-	-	-
Os02g0208100	Os02g0208100	6.65836	-1.16041	0	0	down	59.6987	60.8394	59.5694	167.429	165.684	165.41	5309	5584	4385	16315	13156	11729	GO:0005471;GO:0005737;GO:0015867;GO:0032047;GO:0015931;GO:0031969;GO:0016020;GO:0005739;GO:0009507;GO:0009941;GO:0009536;GO:0005524;GO:0005886;	MF;CC;BP;CC;BP;CC;CC;CC;CC;CC;CC;MF;CC;	ATP:ADP antiporter activity;cytoplasm;ATP transport;mitosome;nucleobase-containing compound transport;chloroplast membrane;membrane;mitochondrion;chloroplast;chloroplast envelope;plastid;ATP binding;plasma membrane;	K03301	-	-	plastidic ATP/ADP-transporter [Oryza sativa Japonica Group]	PF03219.18	TLC ATP/ADP transporter	ADP,ATP carrier protein 1, chloroplastic OS=Arabidopsis thaliana OX=3702 GN=AATP1 PE=1 SV=2	3KXWE	P	ADP,ATP carrier protein	COG3202	ATP/ADP translocase	C	Energy production and conversion	-	-	-	-	-
Os03g0807900	Os03g0807900	4.1327	3.83522	0	0	up	52.6283	52.9907	55.652	4.28766	4.80043	4.79092	2134	2220	1891	193	177	158	GO:0005737;GO:0044183;GO:0031470;GO:0061077;GO:0015977;GO:0015979;GO:0042803;GO:0110102;GO:0009570;	CC;MF;CC;BP;BP;BP;MF;BP;CC;	cytoplasm;protein folding chaperone;carboxysome;chaperone-mediated protein folding;carbon fixation;photosynthesis;protein homodimerization activity;ribulose bisphosphate carboxylase complex assembly;chloroplast stroma;	-	-	-	chaperonin-like RbcX protein 2, chloroplastic [Oryza sativa Japonica Group]	PF02341.19	RbcX protein	Chaperonin-like RbcX protein 2, chloroplastic OS=Arabidopsis thaliana OX=3702 GN=RBCX2 PE=1 SV=1	3KZ7Y	S	RbcX protein	-	-	-	-	-	-	-	-	-
Os06g0128300	Os06g0128300	5.54654	2.24281	0	0	up	92.7402	89.7808	87.5682	24.1145	22.476	22.4584	9259	9141	7139	2663	2044	1809	GO:0010380;GO:0045648;GO:0033013;GO:0015441;GO:0005770;GO:0005730;GO:0015437;GO:0008289;GO:0005743;GO:0055037;GO:0032585;GO:0001654;GO:0005765;GO:1903331;GO:0005829;GO:0031154;GO:0005773;GO:0062157;GO:0006779;GO:0015439;GO:0031901;GO:0015886;GO:0042626;GO:0000139;GO:0048821;GO:0046686;GO:0000329;GO:0009941;GO:0009705;GO:0015086;GO:0030154;GO:1903427;GO:0048364;GO:0036020;GO:0031902;GO:0015440;GO:…	BP;BP;BP;MF;CC;CC;MF;MF;CC;CC;CC;BP;CC;BP;CC;BP;CC;CC;BP;MF;CC;BP;MF;CC;BP;BP;CC;CC;CC;MF;BP;BP;BP;CC;CC;MF;BP;CC;MF;CC;BP;CC;MF;BP;BP;CC;BP;BP;CC;MF;BP;CC;BP;BP;BP;MF;CC;MF;MF;BP;CC;CC;BP;BP;CC;MF;CC;BP;BP;CC;CC;BP;MF;CC;BP;BP;BP;BP;BP;CC;CC;MF;BP;BP;BP;CC;BP;BP;BP;BP;MF;BP;BP;BP;BP;BP;BP;MF;BP;BP;BP;BP;BP;BP;MF;CC;BP;MF;BP;BP;BP;BP;CC;BP;BP;MF;CC;BP;CC;CC;CC;	regulation of chlorophyll biosynthetic process;positive regulation of erythrocyte differentiation;tetrapyrrole metabolic process;ABC-type beta-glucan transporter activity;late endosome;nucleolus;lipopolysaccharide floppase activity;lipid binding;mitochondrial inner membrane;recycling endosome;multivesicular body membrane;eye development;lysosomal membrane;positive regulation of iron-sulfur cluste…	K05662	ko02010	ABC transporters	ABC transporter B family member 25, mitochondrial [Oryza sativa Japonica Group]	PF00664.27	ABC transporter transmembrane region	ABC transporter B family member 25, mitochondrial OS=Arabidopsis thaliana OX=3702 GN=ABCB25 PE=1 SV=1	3KSP8	U	ABC transporter B family member 25	COG5265	ABC-type transport system involved in Fe-S cluster assembly, permease and ATPase components	O	Posttranslational modification, protein turnover, chaperones	KOG0057	[U]	Intracellular trafficking, secretion, and vesicular transport;	Mitochondrial Fe/S cluster exporter, ABC superfamily	-
Os05g0361700	Os05g0361700	7.70488	1.37506	0	0	up	292.136	309.373	299.069	145.37	139.617	145.805	12058	13189	10228	6572	5132	4792	GO:0009651;GO:0009611;GO:0009737;GO:0043565;GO:0050832;GO:0045595;GO:0009408;GO:0009834;GO:0010087;GO:0031347;GO:1902074;GO:0000976;GO:0002213;GO:0009723;GO:0009409;GO:0016604;GO:2000280;GO:0005829;GO:0009753;GO:0070483;GO:0048528;GO:0071454;GO:0009873;GO:0051707;GO:0042742;GO:0009867;GO:0005634;GO:0009908;GO:0009751;GO:0009414;GO:0009788;GO:0006355;GO:0009617;GO:0048364;GO:0062211;GO:0019760;GO:…	BP;BP;BP;MF;BP;BP;BP;BP;BP;BP;BP;MF;BP;BP;BP;CC;BP;CC;BP;BP;BP;BP;BP;BP;BP;BP;CC;BP;BP;BP;BP;BP;BP;BP;BP;BP;BP;BP;BP;BP;BP;BP;BP;BP;BP;BP;BP;BP;BP;BP;BP;BP;BP;BP;BP;BP;BP;BP;BP;BP;BP;BP;BP;CC;BP;BP;BP;BP;BP;BP;BP;MF;BP;BP;BP;BP;BP;BP;BP;BP;MF;BP;BP;BP;BP;BP;BP;BP;BP;BP;BP;BP;BP;BP;BP;BP;BP;BP;MF;BP;BP;BP;BP;MF;BP;CC;	response to salt stress;response to wounding;response to abscisic acid;sequence-specific DNA binding;defense response to fungus;regulation of cell differentiation;response to heat;plant-type secondary cell wall biogenesis;phloem or xylem histogenesis;regulation of defense response;response to salt;transcription cis-regulatory region binding;defense response to insect;response to ethylene;response…	K09286	-	-	ethylene-responsive transcription factor ERF071 [Oryza sativa Japonica Group]	PF00847.24	AP2 domain	Ethylene-responsive transcription factor RAP2-3 OS=Arabidopsis thaliana OX=3702 GN=RAP2-3 PE=1 SV=2	3M0PW	K	AP2 domain	-	-	-	-	-	-	-	-	AP2/ERF-ERF
Os03g0726500	Os03g0726500	7.03975	2.27334	0	0	up	265.308	259.319	248.316	67.4283	65.1099	65.3605	21275	21462	16480	5925	4662	4180	GO:0016020;	CC;	membrane;	-	-	-	sulfite exporter TauE/SafE family protein 4 [Oryza sativa Japonica Group]	PF01925.23	Sulfite exporter TauE/SafE	Sulfite exporter TauE/SafE family protein 4 OS=Arabidopsis thaliana OX=3702 GN=At2g36630 PE=2 SV=1	3KNRY	S	Sulfite exporter TauE/SafE	-	-	-	-	-	-	-	-	-
Os10g0561400	Os10g0561400	7.2391	1.57768	0	0	up	232.449	235.762	230.202	95.034	100.207	94.7162	12539	13127	10267	5600	4826	4077	GO:0009651;GO:0045892;GO:0000122;GO:0009737;GO:0043565;GO:0042752;GO:2000469;GO:0010597;GO:0045944;GO:0048527;GO:0010628;GO:0009787;GO:0048366;GO:0000976;GO:0140964;GO:0045893;GO:0009723;GO:0030307;GO:0008270;GO:0048262;GO:0009739;GO:0043966;GO:0007623;GO:1905615;GO:0005829;GO:0005737;GO:0046872;GO:0032922;GO:0042803;GO:0048573;GO:0010116;GO:0009744;GO:0010150;GO:0009738;GO:0003700;GO:0003677;GO:…	BP;BP;BP;BP;MF;BP;BP;BP;BP;BP;BP;BP;BP;MF;BP;BP;BP;BP;MF;BP;BP;BP;BP;BP;CC;CC;MF;BP;MF;BP;BP;BP;BP;BP;MF;MF;BP;BP;CC;BP;BP;BP;BP;BP;BP;BP;	response to salt stress;negative regulation of DNA-templated transcription;negative regulation of transcription by RNA polymerase II;response to abscisic acid;sequence-specific DNA binding;regulation of circadian rhythm;negative regulation of peroxidase activity;green leaf volatile biosynthetic process;positive regulation of transcription by RNA polymerase II;lateral root development;positive reg…	-	-	-	transcription factor MYBS3 isoform 1 [Oryza sativa Japonica Group]	PF00249.35	Myb-like DNA-binding domain	Transcription factor MYBS3 OS=Oryza sativa subsp. japonica OX=39947 GN=MYBS3 PE=2 SV=1	3KVGQ	K	transcription factor	-	-	-	-	-	-	-	-	MYB-related
Os04g0610800	Os04g0610800	7.61905	2.05914	0	0	up	370.399	384.055	371.843	103.501	98.5307	103.091	19943	21186	16569	6636	5227	4834	GO:0030145;GO:0006784;GO:0006814;GO:0005576;GO:0042802;GO:0015995;GO:0010035;GO:0009507;GO:0010039;GO:0006782;GO:0005743;GO:0016020;GO:0006783;GO:0005391;GO:0005758;GO:0048046;GO:0005829;GO:0005737;GO:0010288;GO:0046872;GO:0046685;GO:0006785;GO:0006779;GO:0042803;GO:0009570;GO:0005634;GO:0006813;GO:0017085;GO:0005739;GO:0005212;GO:0048034;GO:0051597;GO:0004109;	MF;BP;BP;CC;MF;BP;BP;CC;BP;BP;CC;CC;BP;MF;CC;CC;CC;CC;BP;MF;BP;BP;BP;MF;CC;CC;BP;BP;CC;MF;BP;BP;MF;	manganese ion binding;heme A biosynthetic process;sodium ion transport;extracellular region;identical protein binding;chlorophyll biosynthetic process;obsolete response to inorganic substance;chloroplast;response to iron ion;protoporphyrinogen IX biosynthetic process;mitochondrial inner membrane;membrane;heme biosynthetic process;P-type sodium:potassium-exchanging transporter activity;mitochondri…	K00228	ko01100;ko00860;ko01110	Metabolic pathways;Porphyrin metabolism;Biosynthesis of secondary metabolites	oxygen-dependent coproporphyrinogen-III oxidase, chloroplastic [Oryza sativa Japonica Group]	PF01218.22	Coproporphyrinogen III oxidase	Oxygen-dependent coproporphyrinogen-III oxidase, chloroplastic OS=Oryza sativa subsp. japonica OX=39947 GN=CPX PE=2 SV=2	3KWE7	H	coproporphyrinogen-III oxidase, chloroplastic	COG0408	Coproporphyrinogen-III oxidase HemH, oxygen-dependent	H	Coenzyme transport and metabolism	KOG1518	[H]	Coenzyme transport and metabolism;	Coproporphyrinogen III oxidase CPO/HEM13	-
Os10g0407000	Os10g0407000	5.02972	2.27892	0	0	up	63.7454	59.9624	63.1267	16.1343	15.583	15.8944	3041	2952	2493	844	664	605	GO:0009617;GO:0090406;GO:0045330;GO:0048364;GO:0048359;GO:0005576;GO:0050832;GO:0045488;GO:0010187;GO:0052689;GO:0009624;GO:0009846;GO:0009860;GO:0009506;GO:0046910;GO:0042545;GO:0009409;GO:0016020;GO:0003729;GO:0031640;GO:0030599;GO:0090729;GO:0052542;GO:0005768;GO:0048046;GO:0050829;GO:0005829;GO:0051722;GO:0005737;GO:0071456;GO:0009279;GO:0017148;GO:0005802;GO:0004857;GO:0010468;GO:0005783;GO:…	BP;CC;MF;BP;BP;CC;BP;BP;BP;MF;BP;BP;BP;CC;MF;BP;BP;CC;MF;BP;MF;MF;BP;CC;CC;BP;CC;MF;CC;BP;CC;BP;CC;MF;BP;CC;BP;CC;CC;BP;CC;BP;BP;MF;BP;BP;BP;BP;CC;CC;BP;BP;BP;CC;BP;CC;	response to bacterium;pollen tube;obsolete aspartyl esterase activity;root development;mucilage metabolic process involved in seed coat development;extracellular region;defense response to fungus;pectin metabolic process;negative regulation of seed germination;carboxylic ester hydrolase activity;response to nematode;pollen germination;pollen tube growth;plasmodesma;pectinesterase inhibitor activi…	K01051	ko00040;ko01100	Pentose and glucuronate interconversions;Metabolic pathways	pectinesterase 31 [Oryza sativa Japonica Group]	PF01095.23	Pectinesterase	Pectinesterase 31 OS=Arabidopsis thaliana OX=3702 GN=PME31 PE=1 SV=1	3KTY0	G	Pectinesterase	COG4677	Pectin methylesterase and related acyl-CoA thioesterases	GI	-	-	-	-	-	-
Os01g0817700	Os01g0817700	6.42277	2.45602	0	0	up	178.526	176.331	178.825	40.0105	40.3534	40.068	14366	14644	11910	3528	2900	2571	GO:0030145;GO:0006094;GO:0009737;GO:0006007;GO:0046537;GO:0009637;GO:0005576;GO:0042802;GO:0010118;GO:0043937;GO:0009507;GO:0010037;GO:0009506;GO:0009409;GO:0006979;GO:0048046;GO:0005829;GO:0005975;GO:0005737;GO:0097014;GO:0005740;GO:0030435;GO:0006096;GO:0009555;GO:0005654;GO:0005886;	MF;BP;BP;BP;MF;BP;CC;MF;BP;BP;CC;BP;CC;BP;BP;CC;CC;BP;CC;CC;CC;BP;BP;BP;CC;CC;	manganese ion binding;gluconeogenesis;response to abscisic acid;glucose catabolic process;2,3-bisphosphoglycerate-independent phosphoglycerate mutase activity;response to blue light;extracellular region;identical protein binding;stomatal movement;regulation of sporulation;chloroplast;response to carbon dioxide;plasmodesma;response to cold;response to oxidative stress;apoplast;cytosol;carbohydrate…	K15633	ko00010;ko01110;ko01100;ko01200;ko00260;ko01230	Glycolysis / Gluconeogenesis;Biosynthesis of secondary metabolites;Metabolic pathways;Carbon metabolism;Glycine, serine and threonine metabolism;Biosynthesis of amino acids	2,3-bisphosphoglycerate-independent phosphoglycerate mutase [Oryza sativa Japonica Group]	PF01676.22	Metalloenzyme superfamily	2,3-bisphosphoglycerate-independent phosphoglycerate mutase OS=Zea mays OX=4577 PE=1 SV=1	3KR2V	G	23-bisphosphoglycerate-independent phosphoglycerate mutase	COG0696	Phosphoglycerate mutase (BPG-independent), AlkP superfamily	G	Carbohydrate transport and metabolism	KOG4513	[G]	Carbohydrate transport and metabolism;	Phosphoglycerate mutase	-
Os06g0142400	Os06g0142400	8.45497	4.72512	0	0	up	1613.42	1638.58	1575.83	72.4538	74.9642	79.1757	40756	42718	32944	2006	1691	1595	GO:0016020;GO:0009877;	CC;BP;	membrane;nodulation;	-	-	-	early nodulin-93 [Oryza sativa Japonica Group]	PF03386.18	Early nodulin 93 ENOD93 protein	Early nodulin-93 OS=Glycine max OX=3847 PE=2 SV=1	3GJS1	S	Early nodulin-93-like	-	-	-	-	-	-	-	-	-
Os01g0224000	Os01g0224000	4.57288	2.64576	0	0	up	53.4852	49.4868	48.5614	9.19713	10.0041	10.88	5137	4905	3860	968	858	834	GO:0004714;GO:0009611;GO:0033612;GO:0006955;GO:0048364;GO:0002237;GO:0140426;GO:0051607;GO:0034504;GO:0005576;GO:0046777;GO:0042802;GO:0009737;GO:0005102;GO:0009742;GO:0032497;GO:0048653;GO:0004672;GO:0009506;GO:0030246;GO:0006629;GO:0009625;GO:0009862;GO:0007639;GO:0032502;GO:0009409;GO:0008289;GO:0016020;GO:0038187;GO:0006979;GO:0010038;GO:0012501;GO:0004675;GO:0006468;GO:0005829;GO:0009514;GO:…	MF;BP;MF;BP;BP;BP;BP;BP;BP;CC;BP;MF;BP;MF;BP;BP;BP;MF;CC;MF;BP;BP;BP;BP;BP;BP;MF;CC;MF;BP;BP;BP;MF;BP;CC;CC;CC;BP;BP;MF;MF;BP;CC;BP;BP;MF;BP;BP;BP;BP;BP;BP;MF;BP;BP;BP;BP;BP;MF;BP;BP;BP;MF;CC;MF;MF;MF;BP;BP;MF;BP;BP;BP;MF;CC;BP;BP;CC;CC;CC;BP;MF;CC;	transmembrane receptor protein tyrosine kinase activity;response to wounding;receptor serine/threonine kinase binding;immune response;root development;response to molecule of bacterial origin;pathogen-associated molecular pattern receptor signaling pathway;defense response to virus;protein localization to nucleus;extracellular region;protein autophosphorylation;identical protein binding;response …	-	-	-	G-type lectin S-receptor-like serine/threonine-protein kinase At2g19130 [Oryza sativa Japonica Group]	PF00069.29	Protein kinase domain	G-type lectin S-receptor-like serine/threonine-protein kinase At2g19130 OS=Arabidopsis thaliana OX=3702 GN=At2g19130 PE=2 SV=1	3KQYD	T	Serine threonine-protein kinase	COG0515	Serine/threonine protein kinase	T	Signal transduction mechanisms	-	-	-	-	-
Os03g0198600	Os03g0198600	7.51693	2.00284	0	0	up	343.931	325.516	312.886	98.3593	102.241	103.1	15942	15572	12003	4996	4232	3811	GO:0009651;GO:0048826;GO:0009952;GO:0045165;GO:0010311;GO:0009737;GO:0007379;GO:0043565;GO:0007389;GO:0030182;GO:0010218;GO:0000976;GO:0021520;GO:0008289;GO:0060037;GO:0021569;GO:0009615;GO:0048510;GO:0009641;GO:0048706;GO:0003006;GO:0009744;GO:0000785;GO:0010017;GO:0045668;GO:0005667;GO:0045665;GO:0009788;GO:0009414;GO:0006355;GO:0010172;GO:0030154;GO:0060056;GO:0048364;GO:0007417;GO:0080022;GO:…	BP;BP;BP;BP;BP;BP;BP;MF;BP;BP;BP;MF;BP;MF;BP;BP;BP;BP;BP;BP;BP;BP;CC;BP;BP;CC;BP;BP;BP;BP;BP;BP;BP;BP;BP;BP;BP;BP;BP;BP;BP;BP;MF;BP;BP;BP;BP;BP;BP;BP;BP;MF;BP;BP;BP;BP;BP;BP;CC;BP;BP;BP;BP;MF;BP;BP;BP;MF;BP;MF;BP;BP;BP;MF;BP;MF;BP;BP;CC;BP;BP;BP;BP;BP;BP;BP;CC;BP;BP;BP;BP;BP;BP;BP;BP;BP;BP;BP;BP;BP;MF;BP;BP;BP;MF;BP;BP;MF;CC;CC;BP;	response to salt stress;cotyledon morphogenesis;anterior/posterior pattern specification;cell fate commitment;lateral root formation;response to abscisic acid;segment specification;sequence-specific DNA binding;pattern specification process;neuron differentiation;response to far red light;transcription cis-regulatory region binding;spinal cord motor neuron cell fate specification;lipid binding;ph…	K09338	-	-	homeobox-leucine zipper protein HOX12 [Oryza sativa Japonica Group]	PF00046.33	Homeodomain	Homeobox-leucine zipper protein HOX12 OS=Oryza sativa subsp. japonica OX=39947 GN=HOX12 PE=2 SV=1	3KRSF	K	Homeobox domain	-	-	-	-	KOG0483	[K]	Transcription;	Transcription factor HEX, contains HOX and HALZ domains	HB-other
Os02g0259900	Os02g0259900	3.49624	3.68006	0	0	up	31.4638	30.8998	30.5312	2.91077	3.28205	2.77575	1944	1970	1561	197	181	137	GO:0051087;GO:0005516;GO:0006914;GO:0050832;GO:0010508;GO:0010228;GO:0009408;GO:0012502;GO:0009506;	MF;MF;BP;BP;BP;BP;BP;BP;CC;	protein-folding chaperone binding;calmodulin binding;autophagy;defense response to fungus;positive regulation of autophagy;vegetative to reproductive phase transition of meristem;response to heat;induction of programmed cell death;plasmodesma;	-	-	-	BAG family molecular chaperone regulator 6 isoform X1 [Oryza sativa Japonica Group]	PF16046.9	FAM76 protein	BAG family molecular chaperone regulator 6 OS=Arabidopsis thaliana OX=3702 GN=BAG6 PE=1 SV=1	3KTEH	S	BAG domain	-	-	-	-	-	-	-	-	-
Os11g0454200	Os11g0454200	3.85742	4.79029	0	0	up	53.6457	57.7426	62.2042	2.14632	3.10347	2.53988	1858	2064	1783	82	96	71	GO:0009611;GO:0009631;GO:0009737;GO:0070300;GO:0016151;GO:0009961;GO:0001786;GO:0008289;GO:0009409;GO:0071465;GO:1902075;GO:0005829;GO:0005737;GO:0046872;GO:1901611;GO:0012506;GO:0009414;GO:0035091;GO:0009415;GO:0005507;	BP;BP;BP;MF;MF;BP;MF;MF;BP;BP;BP;CC;CC;MF;MF;CC;BP;MF;BP;MF;	response to wounding;cold acclimation;response to abscisic acid;phosphatidic acid binding;nickel cation binding;response to 1-aminocyclopropane-1-carboxylic acid;phosphatidylserine binding;lipid binding;response to cold;cellular response to desiccation;cellular response to salt;cytosol;cytoplasm;metal ion binding;phosphatidylglycerol binding;vesicle membrane;response to water deprivation;phosphat…	-	-	-	dehydrin Rab16B [Oryza sativa Japonica Group]	PF00257.23	Dehydrin	Dehydrin Rab16B OS=Oryza sativa subsp. japonica OX=39947 GN=RAB16B PE=2 SV=1	3M6VX	S	Belongs to the plant dehydrin family	-	-	-	-	-	-	-	-	-
Os01g0251400	Os01g0251400	8.41119	-1.64502	0	0	down	163.556	178.181	175.578	664.121	671.863	666.96	3619	4069	3215	16100	13272	11765	-	-	-	-	-	-	-	PF11239.12	Protein of unknown function (DUF3040)	-	-	-	-	-	-	-	-	-	-	-	-	-
Os08g0500700	Os08g0500700	6.13075	1.91981	0	0	up	123.102	119.977	118.389	39.4196	40.1176	38.7354	15382	15472	12243	5398	4476	3860	GO:0009651;GO:0031672;GO:0010243;GO:1990634;GO:0097718;GO:0097110;GO:0001568;GO:0005730;GO:0000492;GO:0009934;GO:0009408;GO:0050900;GO:0045040;GO:0006626;GO:0051082;GO:0042307;GO:0008180;GO:1901363;GO:0034751;GO:0140662;GO:0097753;GO:0050821;GO:1903561;GO:0032273;GO:0044182;GO:0009409;GO:0030446;GO:0003729;GO:0043202;GO:0051879;GO:0007517;GO:0071407;GO:0005765;GO:0034663;GO:1902949;GO:0005829;GO:…	BP;CC;BP;MF;MF;MF;BP;CC;BP;BP;BP;BP;BP;BP;MF;BP;CC;MF;CC;MF;BP;BP;CC;BP;BP;BP;CC;MF;CC;MF;BP;BP;CC;CC;BP;CC;CC;CC;CC;MF;MF;MF;BP;BP;BP;MF;BP;BP;MF;BP;BP;BP;CC;BP;CC;BP;BP;BP;CC;BP;BP;CC;BP;BP;BP;BP;BP;BP;BP;BP;MF;CC;BP;BP;BP;BP;BP;BP;MF;CC;MF;BP;CC;CC;BP;BP;CC;BP;MF;CC;CC;BP;CC;CC;BP;BP;BP;BP;CC;CC;CC;MF;BP;BP;BP;BP;MF;BP;CC;CC;CC;BP;BP;MF;BP;BP;CC;BP;CC;MF;BP;BP;BP;BP;MF;BP;CC;BP;CC;BP;BP;MF;BP;…	response to salt stress;A band;obsolete response to organonitrogen compound;protein phosphatase 5 binding;disordered domain specific binding;scaffold protein binding;blood vessel development;nucleolus;box C/D snoRNP assembly;regulation of meristem structural organization;response to heat;leukocyte migration;protein insertion into mitochondrial outer membrane;protein targeting to mitochondrion;unf…	K04079	ko04626;ko04141	Plant-pathogen interaction;Protein processing in endoplasmic reticulum	heat shock protein 81-1 [Oryza sativa Japonica Group]	PF00183.22	Hsp90 protein	Heat shock protein 81-1 OS=Oryza sativa subsp. japonica OX=39947 GN=HSP81-1 PE=3 SV=2	3KT69	O	Heat shock protein	COG0326	Molecular chaperone, HSP90 family	O	Posttranslational modification, protein turnover, chaperones	KOG0019	[O]	Posttranslational modification, protein turnover, chaperones;	Molecular chaperone (HSP90 family)	-
Os07g0160100	Os07g0160100	6.69039	-1.6743	0	0	down	48.7225	47.3502	49.6241	208.256	222.085	212.594	2460	2436	2067	10354	8882	7580	GO:0030154;GO:0045165;GO:0009944;GO:0043565;GO:0010582;GO:0048366;GO:0000976;GO:0009933;GO:0048833;GO:0032502;GO:0010158;GO:0010022;GO:0046872;GO:2000024;GO:0010254;GO:0048481;GO:0048440;GO:0048479;GO:0010093;GO:1902183;GO:0006355;GO:0010094;GO:0003700;GO:0009909;GO:0003677;GO:0010450;GO:0090706;GO:0005634;GO:0010154;	BP;BP;BP;MF;BP;BP;MF;BP;BP;BP;BP;BP;MF;BP;BP;BP;BP;BP;BP;BP;BP;BP;MF;BP;MF;BP;BP;CC;BP;	cell differentiation;cell fate commitment;polarity specification of adaxial/abaxial axis;sequence-specific DNA binding;floral meristem determinacy;leaf development;transcription cis-regulatory region binding;meristem structural organization;specification of floral organ number;developmental process;abaxial cell fate specification;meristem determinacy;metal ion binding;regulation of leaf developme…	K25796	-	-	protein YABBY 1 [Oryza sativa Japonica Group]	PF04690.17	YABBY protein	Protein YABBY 1 OS=Oryza sativa subsp. japonica OX=39947 GN=YAB1 PE=2 SV=1	3KR30	S	YABBY protein	-	-	-	-	-	-	-	-	C2C2-YABBY
Os02g0648300	Os02g0648300	4.09779	-2.76422	0	0	down	5.30092	5.11033	5.70083	46.4031	42.9699	45.859	342	340	304	3276	2472	2356	GO:0048442;GO:0045892;GO:0042802;GO:0043565;GO:0006351;GO:0019760;GO:0048498;GO:0000976;GO:0045893;GO:0046621;GO:0090428;GO:0042631;GO:0032876;GO:0019900;GO:0042803;GO:0010090;GO:2000037;GO:0030308;GO:0003700;GO:0010192;GO:0005516;GO:2000038;GO:0048441;GO:0003677;GO:0009909;GO:0005634;GO:0008361;GO:0000987;GO:0009414;GO:0006355;	BP;BP;MF;MF;BP;BP;BP;MF;BP;BP;BP;BP;BP;MF;MF;BP;BP;BP;MF;BP;MF;BP;BP;MF;BP;CC;BP;MF;BP;BP;	sepal development;negative regulation of DNA-templated transcription;identical protein binding;sequence-specific DNA binding;DNA-templated transcription;glucosinolate metabolic process;establishment of petal orientation;transcription cis-regulatory region binding;positive regulation of DNA-templated transcription;negative regulation of organ growth;perianth development;cellular response to water …	-	-	-	trihelix transcription factor GTL1 isoform X1 [Oryza sativa Japonica Group]	PF13837.10	Myb/SANT-like DNA-binding domain	Trihelix transcription factor GT-2 OS=Arabidopsis thaliana OX=3702 GN=GT-2 PE=1 SV=1	3M2A8	K	Myb/SANT-like DNA-binding domain	-	-	-	-	KOG4282	[K]	Transcription;	Transcription factor GT-2 and related proteins, contains trihelix DNA-binding/SANT domain	Trihelix
Os02g0301100	Os02g0301100	7.10198	1.56576	0	0	up	215.815	211.316	205.381	90.5411	88.5686	85.2848	11855	11980	9337	5450	4344	3736	GO:0030659;GO:0009793;GO:0007431;GO:0042802;GO:0071836;GO:0051260;GO:0015757;GO:0052543;GO:0009901;GO:0005789;GO:0042947;GO:0080112;GO:0010930;GO:0009750;GO:0060918;GO:1902334;GO:0006825;GO:0009409;GO:0009734;GO:0007623;GO:0010584;GO:0006995;GO:0051119;GO:0071470;GO:1905201;GO:0006970;GO:0005353;GO:0008645;GO:0032588;GO:0006952;GO:0005355;GO:0071215;GO:0012505;GO:0015770;GO:0005783;GO:0071446;GO:…	CC;BP;BP;MF;BP;BP;BP;BP;BP;CC;MF;BP;BP;BP;BP;BP;BP;BP;BP;BP;BP;BP;MF;BP;MF;BP;MF;BP;CC;BP;MF;BP;CC;BP;CC;BP;BP;BP;CC;BP;BP;MF;BP;BP;BP;BP;CC;BP;BP;BP;CC;BP;CC;BP;CC;	cytoplasmic vesicle membrane;embryo development ending in seed dormancy;salivary gland development;identical protein binding;nectar secretion;protein homooligomerization;galactose transmembrane transport;callose deposition in cell wall;anther dehiscence;endoplasmic reticulum membrane;glucoside transmembrane transporter activity;seed growth;negative regulation of auxin mediated signaling pathway;r…	K15382	-	-	bidirectional sugar transporter SWEET4 isoform 1 [Oryza sativa Japonica Group]	PF03083.20	Sugar efflux transporter for intercellular exchange	Bidirectional sugar transporter SWEET4 OS=Oryza sativa subsp. japonica OX=39947 GN=SWEET4 PE=2 SV=1	3KUTI	U	Mediates both low-affinity uptake and efflux of sugar across the membrane	-	-	-	-	KOG1623	[R]	General function prediction only;	Multitransmembrane protein	-
Os02g0782300	Os02g0782300	5.38569	2.18574	0	0	up	79.0573	76.5998	79.4584	21.1837	21.2855	20.6086	4294	4312	3580	1277	1055	904	-	-	-	-	-	-	uncharacterized protein LOC9267387 isoform X1 [Oryza sativa Japonica Group]	PF07267.15	Nucleopolyhedrovirus capsid protein P87	-	3KWHF	O	DnaJ domain	-	-	-	-	KOG0714	[O]	Posttranslational modification, protein turnover, chaperones;	Molecular chaperone (DnaJ superfamily)	-
Os05g0569300	Os05g0569300	6.45157	2.00269	0	0	up	156.465	154.326	155.588	49.5876	47.7055	46.6315	11509	11716	9472	3997	3134	2735	GO:0009737;GO:0009637;GO:0043565;GO:0042802;GO:0019760;GO:0000976;GO:0045893;GO:0005829;GO:0005737;GO:0017148;GO:0006952;GO:0042803;GO:0009845;GO:0009744;GO:0009738;GO:0003700;GO:0003677;GO:0005634;GO:0080149;GO:0006355;GO:0046982;	BP;BP;MF;MF;BP;MF;BP;CC;CC;BP;BP;MF;BP;BP;BP;MF;MF;CC;BP;BP;MF;	response to abscisic acid;response to blue light;sequence-specific DNA binding;identical protein binding;glucosinolate metabolic process;transcription cis-regulatory region binding;positive regulation of DNA-templated transcription;cytosol;cytoplasm;negative regulation of translation;defense response;protein homodimerization activity;seed germination;response to sucrose;abscisic acid-activated si…	K09060	-	-	common plant regulatory factor 1 [Oryza sativa Japonica Group]	PF07777.15	G-box binding protein MFMR	Common plant regulatory factor 1 OS=Petroselinum crispum OX=4043 GN=CPRF1 PE=2 SV=1	3KW8X	K	G-box binding protein MFMR	-	-	-	-	-	-	-	-	bZIP
Os04g0653600	Os04g0653600	5.07547	2.0574	0	0	up	62.689	59.2128	57.2769	18.5096	17.6141	17.1078	5359	5224	4052	1734	1345	1166	GO:0009651;GO:0009611;GO:0010311;GO:0009737;GO:0043565;GO:0005730;GO:0045595;GO:0009408;GO:0007389;GO:0010087;GO:0031347;GO:0000976;GO:0008283;GO:0060771;GO:0009409;GO:0009723;GO:0016604;GO:2000280;GO:0009753;GO:0019432;GO:0019900;GO:0005886;GO:0071454;GO:0009873;GO:0051707;GO:0009744;GO:0005667;GO:0009908;GO:0005634;GO:0009751;GO:0009414;GO:0009741;GO:0006355;GO:0030154;GO:0009791;GO:0048364;GO:…	BP;BP;BP;BP;MF;CC;BP;BP;BP;BP;BP;MF;BP;BP;BP;BP;CC;BP;BP;BP;MF;CC;BP;BP;BP;BP;CC;BP;CC;BP;BP;BP;BP;BP;BP;BP;BP;BP;BP;BP;BP;BP;BP;BP;BP;BP;BP;BP;BP;BP;BP;BP;BP;BP;BP;BP;BP;BP;BP;BP;BP;BP;BP;BP;BP;BP;BP;CC;BP;BP;BP;BP;BP;BP;BP;BP;MF;BP;MF;BP;BP;BP;BP;BP;BP;MF;BP;BP;BP;BP;BP;BP;BP;BP;BP;BP;BP;BP;BP;BP;MF;BP;BP;BP;BP;BP;MF;BP;BP;BP;BP;BP;BP;BP;MF;BP;BP;	response to salt stress;response to wounding;lateral root formation;response to abscisic acid;sequence-specific DNA binding;nucleolus;regulation of cell differentiation;response to heat;pattern specification process;phloem or xylem histogenesis;regulation of defense response;transcription cis-regulatory region binding;cell population proliferation;phyllotactic patterning;response to cold;response…	K09285	-	-	AP2-like ethylene-responsive transcription factor AIL5 isoform X2 [Oryza sativa Japonica Group]	PF00847.24	AP2 domain	AP2-like ethylene-responsive transcription factor AIL5 OS=Arabidopsis thaliana OX=3702 GN=AIL5 PE=2 SV=2	3KNSW	K	AP2-like ethylene-responsive transcription factor AIL5	-	-	-	-	-	-	-	-	-
Os08g0126300	Os08g0126300	8.29139	1.22317	0	0	up	422.046	410.097	443.382	225.405	233.212	229.758	23483	23576	19775	13315	11337	9887	GO:0006094;GO:0097718;GO:0050832;GO:0005730;GO:0009408;GO:0031965;GO:0080144;GO:0015630;GO:0071555;GO:0050821;GO:0031640;GO:1990904;GO:0005829;GO:0005811;GO:0043123;GO:0000226;GO:0051775;GO:1900745;GO:0009744;GO:0019933;GO:0031430;GO:0046686;GO:0010154;GO:0032991;GO:0080022;GO:0061621;GO:0051873;GO:0034599;GO:0031906;GO:0019828;GO:0043066;GO:0035606;GO:0048471;GO:0009986;GO:0071470;GO:0048046;GO:…	BP;MF;BP;CC;BP;CC;BP;CC;BP;BP;BP;CC;CC;CC;BP;BP;BP;BP;BP;BP;CC;BP;BP;CC;BP;BP;BP;BP;CC;MF;BP;BP;CC;CC;BP;CC;BP;BP;MF;BP;BP;CC;CC;MF;BP;BP;CC;BP;BP;MF;BP;CC;BP;CC;BP;CC;BP;MF;MF;MF;CC;CC;CC;BP;CC;CC;CC;BP;CC;CC;CC;MF;BP;BP;MF;CC;BP;MF;BP;CC;BP;MF;CC;MF;BP;CC;CC;BP;MF;CC;MF;BP;BP;CC;BP;BP;CC;CC;MF;BP;BP;CC;MF;CC;CC;BP;CC;	gluconeogenesis;disordered domain specific binding;defense response to fungus;nucleolus;response to heat;nuclear membrane;intracellular amino acid homeostasis;microtubule cytoskeleton;cell wall organization;protein stabilization;killing of cells of another organism;ribonucleoprotein complex;cytosol;lipid droplet;positive regulation of canonical NF-kappaB signal transduction;microtubule cytoskelet…	K00134	ko01230;ko00710;ko00010;ko01110;ko01100;ko01200	Biosynthesis of amino acids;Carbon fixation by Calvin cycle;Glycolysis / Gluconeogenesis;Biosynthesis of secondary metabolites;Metabolic pathways;Carbon metabolism	glyceraldehyde-3-phosphate dehydrogenase 1, cytosolic [Oryza sativa Japonica Group]	PF02800.24	Glyceraldehyde 3-phosphate dehydrogenase, C-terminal domain	Glyceraldehyde-3-phosphate dehydrogenase, cytosolic OS=Oryza sativa subsp. indica OX=39946 GN=GAPC PE=2 SV=1	3M3W9	G	Glyceraldehyde-3-phosphate dehydrogenase	COG0057	Glyceraldehyde-3-phosphate dehydrogenase/erythrose-4-phosphate dehydrogenase	G	Carbohydrate transport and metabolism	KOG0657	[G]	Carbohydrate transport and metabolism;	Glyceraldehyde 3-phosphate dehydrogenase	-
Os01g0261200	Os01g0261200	5.56719	1.97307	0	0	up	85.3089	82.6433	78.7926	24.5019	27.7026	25.9404	6762	6762	5163	2127	1947	1638	GO:0009651;GO:0009611;GO:0002237;GO:0009737;GO:1900103;GO:0043565;GO:0045814;GO:0005730;GO:0050832;GO:0031965;GO:0009834;GO:0090058;GO:0051091;GO:0048653;GO:0071555;GO:0031347;GO:1902074;GO:0000976;GO:0009962;GO:0009723;GO:0009409;GO:0043068;GO:0098542;GO:0009753;GO:1900055;GO:0009615;GO:0019900;GO:1901002;GO:0009873;GO:0051782;GO:0090602;GO:0009744;GO:0045770;GO:0043067;GO:0009867;GO:0010365;GO:…	BP;BP;BP;BP;BP;MF;BP;CC;BP;CC;BP;BP;BP;BP;BP;BP;BP;MF;BP;BP;BP;BP;BP;BP;BP;BP;MF;BP;BP;BP;BP;BP;BP;BP;BP;BP;BP;BP;CC;BP;BP;MF;BP;BP;BP;BP;BP;MF;BP;BP;BP;BP;BP;BP;BP;BP;BP;CC;BP;BP;BP;BP;BP;BP;BP;BP;BP;BP;BP;BP;BP;BP;BP;BP;BP;BP;BP;BP;BP;BP;BP;BP;BP;BP;BP;BP;BP;BP;BP;BP;CC;BP;BP;BP;BP;BP;BP;BP;BP;BP;BP;BP;BP;MF;BP;BP;CC;BP;BP;BP;BP;MF;BP;CC;BP;CC;BP;BP;BP;MF;MF;BP;BP;BP;BP;BP;MF;MF;BP;BP;BP;BP;BP;…	response to salt stress;response to wounding;response to molecule of bacterial origin;response to abscisic acid;positive regulation of endoplasmic reticulum unfolded protein response;sequence-specific DNA binding;negative regulation of gene expression, epigenetic;nucleolus;defense response to fungus;nuclear membrane;plant-type secondary cell wall biogenesis;metaxylem development;positive regulati…	-	-	-	nAC domain-containing protein 74 [Oryza sativa Japonica Group]	PF02365.19	No apical meristem (NAM) protein	NAC domain-containing protein 74 OS=Oryza sativa subsp. japonica OX=39947 GN=NAC074 PE=2 SV=1	3KN6C	P	NAC domain-containing protein	-	-	-	-	-	-	-	-	NAC
Os10g0522400	Os10g0522400	7.02833	2.11608	0	0	up	239.256	244.125	243.801	73.2301	68.0511	65.9573	9427	9927	7950	3162	2395	2073	GO:0030246;GO:0071456;GO:0009793;GO:0005634;GO:0016567;	MF;BP;BP;CC;BP;	carbohydrate binding;cellular response to hypoxia;embryo development ending in seed dormancy;nucleus;protein ubiquitination;	-	-	-	F-box protein PP2-A13-like [Oryza glaberrima]	PF14299.10	Phloem protein 2	F-box protein PP2-A13 OS=Arabidopsis thaliana OX=3702 GN=PP2A13 PE=1 SV=1	3KWHU	S	Phloem protein 2	-	-	-	-	-	-	-	-	-
Os05g0514200	Os05g0514200	4.89026	1.81232	0	0	up	49.2703	48.313	46.4903	16.8215	16.8354	17.1794	3858	3904	3013	1443	1177	1073	GO:0009651;GO:0009611;GO:0061564;GO:0001578;GO:0009737;GO:0050832;GO:0036064;GO:0010118;GO:0051592;GO:0009408;GO:0004715;GO:0031965;GO:0090176;GO:0044877;GO:0030182;GO:0015630;GO:1902074;GO:0010976;GO:0008283;GO:0000144;GO:0140677;GO:0009409;GO:0008289;GO:0003729;GO:0043068;GO:1990044;GO:1904428;GO:0051298;GO:0010332;GO:0005829;GO:0032007;GO:0030295;GO:0000152;GO:1900055;GO:0050995;GO:0043130;GO:…	BP;BP;BP;BP;BP;BP;CC;BP;BP;BP;MF;CC;BP;MF;BP;CC;BP;BP;BP;CC;MF;BP;MF;MF;BP;BP;BP;BP;BP;CC;BP;MF;CC;BP;BP;MF;BP;BP;MF;BP;BP;BP;BP;BP;BP;BP;MF;BP;BP;BP;CC;BP;BP;BP;BP;BP;BP;BP;MF;BP;BP;BP;BP;BP;BP;BP;BP;CC;BP;BP;BP;BP;MF;BP;BP;CC;BP;BP;BP;BP;BP;CC;BP;MF;BP;BP;BP;CC;BP;BP;BP;BP;MF;BP;BP;BP;BP;BP;BP;BP;CC;BP;BP;MF;CC;BP;BP;BP;BP;BP;BP;MF;BP;CC;BP;CC;BP;BP;CC;BP;CC;BP;BP;BP;BP;CC;CC;CC;BP;BP;MF;BP;BP;…	response to salt stress;response to wounding;axon development;microtubule bundle formation;response to abscisic acid;defense response to fungus;ciliary basal body;stomatal movement;response to calcium ion;response to heat;non-membrane spanning protein tyrosine kinase activity;nuclear membrane;microtubule cytoskeleton organization involved in establishment of planar polarity;protein-containing com…	-	-	-	CBL-interacting protein kinase 19 [Oryza sativa Japonica Group]	PF00069.29	Protein kinase domain	CBL-interacting protein kinase 19 OS=Oryza sativa subsp. japonica OX=39947 GN=CIPK19 PE=1 SV=1	3KRXI	T	CBL-interacting protein kinase	COG0515	Serine/threonine protein kinase	T	Signal transduction mechanisms	KOG0583	[T]	Signal transduction mechanisms;	Serine/threonine protein kinase	-
Os08g0532300	Os08g0532300	7.87619	1.42964	0	0	up	334.71	352.405	348.559	164.658	151.996	159.015	8934	9708	7700	4816	3623	3385	GO:0051028;GO:0061608;GO:0042802;GO:0031965;GO:0031047;GO:0005643;GO:0015031;GO:0042307;GO:0016973;GO:0005635;GO:0003729;GO:0048471;GO:0090204;GO:0042272;GO:0005640;GO:0005637;GO:0005829;GO:0005737;GO:0006611;GO:0044613;GO:0031267;GO:0017056;GO:0006606;GO:0006913;GO:0009536;GO:0005634;GO:0070062;GO:0005654;GO:1904046;	BP;MF;MF;CC;BP;CC;BP;BP;BP;CC;MF;CC;BP;CC;CC;CC;CC;CC;BP;CC;MF;MF;BP;BP;CC;CC;CC;CC;BP;	mRNA transport;nuclear import signal receptor activity;identical protein binding;nuclear membrane;regulatory ncRNA-mediated gene silencing;nuclear pore;protein transport;positive regulation of protein import into nucleus;poly(A)+ mRNA export from nucleus;nuclear envelope;mRNA binding;perinuclear region of cytoplasm;protein localization to nuclear pore;nuclear RNA export factor complex;nuclear out…	-	-	-	nuclear transport factor 2 [Oryza sativa Japonica Group]	PF02136.24	Nuclear transport factor 2 (NTF2) domain	Nuclear transport factor 2 OS=Oryza sativa subsp. japonica OX=39947 GN=NTF2 PE=2 SV=1	3M030	U	Nuclear transport factor 2 (NTF2) domain	-	-	-	-	KOG2104	[U]	Intracellular trafficking, secretion, and vesicular transport;	Nuclear transport factor 2	-
Os08g0425800	Os08g0425800	6.73216	1.93534	0	0	up	187.947	189.89	186.04	58.7726	60.6807	57.0479	7742	8091	6328	2721	2313	1951	-	-	-	-	-	-	uncharacterized protein LOC133896386 [Phragmites australis]	-	-	-	-	-	-	-	-	-	-	-	-	-	-	-
Os11g0702200	Os11g0702200	5.90016	2.34713	0	0	up	120.836	120.272	114.651	28.8669	29.6537	27.9996	5712	5867	4485	1496	1252	1056	GO:0009651;GO:0009611;GO:0008422;GO:0000920;GO:0006032;GO:0005576;GO:0050832;GO:0005935;GO:0030445;GO:0000282;GO:0005509;GO:0004568;GO:0071555;GO:0044182;GO:0005635;GO:0009409;GO:0009501;GO:0008843;GO:0009986;GO:0042631;GO:0005975;GO:0008061;GO:0005773;GO:0009277;GO:0009267;GO:0034232;GO:0004857;GO:0062040;GO:0005886;GO:0009845;GO:0001896;GO:0006040;GO:0009642;GO:0005783;GO:0000324;GO:0051286;GO:…	BP;BP;MF;BP;BP;CC;BP;CC;CC;BP;MF;MF;BP;BP;CC;BP;CC;MF;CC;BP;BP;MF;CC;CC;BP;BP;MF;CC;CC;BP;BP;BP;BP;CC;CC;CC;CC;MF;BP;BP;BP;BP;MF;BP;MF;BP;	response to salt stress;response to wounding;beta-glucosidase activity;septum digestion after cytokinesis;chitin catabolic process;extracellular region;defense response to fungus;cellular bud neck;yeast-form cell wall;cellular bud site selection;calcium ion binding;chitinase activity;cell wall organization;filamentous growth of a population of unicellular organisms;nuclear envelope;response to co…	K01183	ko00520;ko01100	Amino sugar and nucleotide sugar metabolism;Metabolic pathways	xylanase inhibitor protein 1-like [Oryza sativa Japonica Group]	PF00704.32	Glycosyl hydrolases family 18	Xylanase inhibitor protein 1 OS=Oryza sativa subsp. japonica OX=39947 GN=RIXI PE=1 SV=1	3M55N	G	Glycosyl hydrolases family 18	-	-	-	-	KOG4701	[M]	Cell wall/membrane/envelope biogenesis;	Chitinase	-
Os03g0122300	Os03g0122300	4.25077	3.11605	0	0	up	47.3032	46.0652	46.3832	6.93141	6.46528	6.46389	2381	2390	1938	383	291	261	GO:0009611;GO:0048575;GO:0033759;GO:1990641;GO:0045544;GO:0103055;GO:0106147;GO:0010041;GO:0010421;GO:0050589;GO:0002238;GO:0097237;GO:0005506;GO:0044550;GO:0005829;GO:0031418;GO:0009727;GO:0009753;GO:0050474;GO:2000022;GO:0120091;GO:0103054;GO:0042742;GO:0047998;GO:0009686;GO:0009908;GO:0009751;GO:0030782;GO:0009617;GO:0032259;GO:1901601;GO:0033760;GO:0097295;GO:0007033;GO:0033761;GO:0016682;GO:…	BP;BP;MF;BP;MF;MF;BP;BP;BP;MF;BP;BP;MF;BP;CC;MF;BP;BP;MF;BP;MF;MF;BP;MF;BP;BP;BP;MF;BP;BP;BP;MF;BP;BP;MF;MF;MF;MF;BP;MF;BP;BP;BP;MF;BP;BP;MF;MF;BP;CC;MF;BP;BP;BP;MF;BP;BP;MF;BP;MF;MF;CC;BP;MF;MF;MF;CC;MF;BP;BP;MF;BP;BP;BP;BP;CC;BP;BP;MF;BP;MF;BP;MF;BP;BP;BP;MF;CC;BP;BP;BP;CC;MF;CC;BP;CC;	response to wounding;short-day photoperiodism, flowering;flavone synthase activity;response to iron ion starvation;gibberellin 20-oxidase activity;gibberelli A15, 2-oxoglutarate:oxygen oxidoreductase activity;fraxetin biosynthesis;response to iron(III) ion;hydrogen peroxide-mediated programmed cell death;leucocyanidin oxygenase activity;response to molecule of fungal origin;cellular response to t…	K24028	-	-	flavanone 3-dioxygenase 2-like [Oryza sativa Japonica Group]	PF03171.24	2OG-Fe(II) oxygenase superfamily	Flavanone 3-dioxygenase 2 OS=Oryza sativa subsp. japonica OX=39947 GN=F3H-2 PE=1 SV=1	3KSXG	Q	Belongs to the iron ascorbate-dependent oxidoreductase family	COG3491	Isopenicillin N synthase and related dioxygenases	Q	Secondary metabolites biosynthesis, transport and catabolism	KOG0143	[QR]	Secondary metabolites biosynthesis, transport and catabolism; General function prediction only;	Iron/ascorbate family oxidoreductases	-
Os03g0142800	Os03g0142800	6.16223	1.97169	0	0	up	129.076	122.235	124.104	40.1905	39.5163	39.3154	27804	27119	22097	9486	7517	6713	GO:0009651;GO:0009611;GO:0010243;GO:0008282;GO:0015216;GO:0010989;GO:0001568;GO:0009925;GO:0005730;GO:0010118;GO:0015711;GO:0033285;GO:0043268;GO:0098838;GO:0001409;GO:0016404;GO:0019829;GO:0030213;GO:0015691;GO:0015431;GO:0003007;GO:0010467;GO:1901363;GO:0008217;GO:1903561;GO:0071356;GO:0098655;GO:1901086;GO:0015723;GO:0046943;GO:0005765;GO:0002576;GO:0030315;GO:0005829;GO:0031004;GO:0070730;GO:…	BP;BP;BP;CC;MF;BP;BP;CC;CC;BP;BP;MF;BP;BP;MF;MF;MF;BP;BP;MF;BP;BP;MF;BP;CC;BP;BP;BP;BP;MF;CC;BP;CC;CC;CC;BP;BP;BP;CC;BP;CC;BP;BP;BP;MF;BP;MF;MF;BP;BP;MF;BP;BP;MF;BP;BP;BP;BP;BP;BP;BP;CC;BP;MF;BP;MF;CC;BP;BP;BP;BP;BP;BP;BP;BP;CC;BP;BP;BP;CC;BP;BP;MF;BP;CC;BP;CC;MF;BP;MF;CC;BP;BP;CC;BP;BP;BP;BP;BP;CC;BP;BP;BP;CC;MF;BP;BP;BP;BP;BP;BP;CC;BP;MF;BP;BP;BP;BP;BP;BP;BP;BP;MF;BP;CC;CC;BP;CC;CC;MF;BP;BP;BP;…	response to salt stress;response to wounding;obsolete response to organonitrogen compound;inward rectifying potassium channel;purine nucleotide transmembrane transporter activity;negative regulation of low-density lipoprotein particle clearance;blood vessel development;basal plasma membrane;nucleolus;stomatal movement;organic anion transport;ATPase-coupled monocarboxylic acid transmembrane transp…	-	-	-	ABC transporter C family member 13 [Oryza glaberrima]	PF00664.27	ABC transporter transmembrane region	ABC transporter C family member 13 OS=Oryza sativa subsp. japonica OX=39947 GN=ABCC13 PE=2 SV=1	3KPER	Q	ABC transporter C family member	COG1132	ABC-type multidrug transport system, ATPase and permease component	V	Defense mechanisms	KOG0054	[Q]	Secondary metabolites biosynthesis, transport and catabolism;	Multidrug resistance-associated protein/mitoxantrone resistance protein, ABC superfamily	-
Os08g0566400	Os08g0566400	5.4752	1.77645	0	0	up	73.4287	73.084	70.7006	25.9015	26.2412	25.7431	4640	4868	3777	1834	1514	1326	GO:0005737;GO:0044238;GO:0046872;GO:0071704;GO:0004747;GO:0016310;GO:0016301;GO:0042802;GO:0042803;GO:0019303;GO:0005634;GO:0016773;GO:0006098;GO:0005524;GO:0005829;	CC;BP;MF;BP;MF;BP;MF;MF;MF;BP;CC;MF;BP;MF;CC;	cytoplasm;primary metabolic process;metal ion binding;obsolete organic substance metabolic process;ribokinase activity;phosphorylation;kinase activity;identical protein binding;protein homodimerization activity;D-ribose catabolic process;nucleus;phosphotransferase activity, alcohol group as acceptor;pentose-phosphate shunt;ATP binding;cytosol;	-	-	-	uncharacterized protein LOC4346357 isoform X1 [Oryza sativa Japonica Group]	PF00294.28	pfkB family carbohydrate kinase	Ribokinase OS=Mus musculus OX=10090 GN=Rbks PE=1 SV=1	3KNB1	G	Belongs to the carbohydrate kinase PfkB family	COG0524	Sugar or nucleoside kinase, ribokinase family	G	Carbohydrate transport and metabolism	KOG2947	[G]	Carbohydrate transport and metabolism;	Carbohydrate kinase	-
Os03g0803700	Os03g0803700	4.72293	2.06946	0	0	up	48.9616	45.8272	44.6425	13.6378	14.3107	13.1739	5939	5737	4482	1813	1550	1275	GO:0001708;GO:0048364;GO:0009793;GO:0019827;GO:0005634;GO:0009926;GO:0010305;	BP;BP;BP;BP;CC;BP;BP;	cell fate specification;root development;embryo development ending in seed dormancy;stem cell population maintenance;nucleus;auxin polar transport;leaf vascular tissue pattern formation;	-	-	-	uncharacterized protein LOC4334479 [Oryza sativa Japonica Group]	-	-	Protein NO VEIN OS=Arabidopsis thaliana OX=3702 GN=NOV PE=1 SV=1	3KS52	-	-	-	-	-	-	-	-	-	-	-
Os01g0313300	Os01g0313300	9.57999	1.65348	0	0	up	1248.9	1213.99	1191.82	467.484	479.674	491.744	45040	45184	35572	18474	15447	14141	GO:0009651;GO:0009611;GO:0009737;GO:0043565;GO:0050832;GO:0045595;GO:0009408;GO:0009834;GO:0010087;GO:1902074;GO:0031347;GO:0000976;GO:0009723;GO:0009409;GO:0016604;GO:2000280;GO:0005829;GO:0009753;GO:0070483;GO:0048528;GO:0071454;GO:0009873;GO:0048510;GO:0051707;GO:0042742;GO:0009867;GO:0005634;GO:0009908;GO:0009751;GO:0009414;GO:0009788;GO:0006355;GO:0009617;GO:0048364;GO:0062211;GO:0010628;GO:…	BP;BP;BP;MF;BP;BP;BP;BP;BP;BP;BP;MF;BP;BP;CC;BP;CC;BP;BP;BP;BP;BP;BP;BP;BP;BP;CC;BP;BP;BP;BP;BP;BP;BP;BP;BP;BP;BP;BP;BP;BP;BP;BP;BP;BP;BP;BP;BP;BP;BP;BP;BP;BP;BP;BP;BP;BP;BP;BP;BP;BP;BP;BP;BP;BP;BP;CC;BP;BP;BP;BP;BP;BP;BP;MF;BP;MF;BP;BP;BP;BP;BP;BP;BP;MF;BP;BP;BP;BP;BP;BP;BP;BP;BP;BP;BP;BP;BP;BP;BP;BP;MF;BP;BP;BP;BP;MF;BP;CC;	response to salt stress;response to wounding;response to abscisic acid;sequence-specific DNA binding;defense response to fungus;regulation of cell differentiation;response to heat;plant-type secondary cell wall biogenesis;phloem or xylem histogenesis;response to salt;regulation of defense response;transcription cis-regulatory region binding;response to ethylene;response to cold;nuclear body;regul…	-	-	-	ethylene-responsive transcription factor ERF071 [Oryza sativa Japonica Group]	PF00847.24	AP2 domain	Ethylene-responsive transcription factor ERF071 OS=Arabidopsis thaliana OX=3702 GN=ERF071 PE=1 SV=1	3M0N9	K	ethylene-responsive transcription factor	-	-	-	-	-	-	-	-	AP2/ERF-ERF
Os03g0232200	Os03g0232200	5.59765	1.64242	0	0	up	76.249	74.9146	74.2279	29.6597	30.2308	29.5217	7602	7708	6125	3240	2691	2347	GO:0009651;GO:0009611;GO:0010311;GO:0009737;GO:0043565;GO:0050832;GO:0005730;GO:0045595;GO:0009408;GO:0007389;GO:0010087;GO:0031347;GO:0000976;GO:0008283;GO:0060771;GO:0009409;GO:0009723;GO:0016604;GO:2000280;GO:0009753;GO:0019432;GO:0019900;GO:0005886;GO:0071454;GO:0009873;GO:0051707;GO:0009744;GO:0005667;GO:0009908;GO:0005634;GO:0009751;GO:0009414;GO:0009741;GO:0006355;GO:0030154;GO:0009791;GO:…	BP;BP;BP;BP;MF;BP;CC;BP;BP;BP;BP;BP;MF;BP;BP;BP;BP;CC;BP;BP;BP;MF;CC;BP;BP;BP;BP;CC;BP;CC;BP;BP;BP;BP;BP;BP;BP;BP;BP;BP;BP;BP;BP;BP;BP;BP;BP;BP;BP;BP;BP;BP;BP;BP;BP;BP;BP;BP;BP;BP;BP;BP;BP;BP;BP;BP;BP;BP;BP;CC;BP;BP;BP;BP;BP;BP;BP;BP;MF;BP;MF;BP;BP;BP;BP;BP;BP;MF;BP;BP;BP;BP;BP;BP;BP;BP;BP;BP;BP;BP;BP;BP;MF;BP;BP;BP;BP;BP;MF;BP;BP;BP;BP;BP;BP;BP;MF;BP;BP;	response to salt stress;response to wounding;lateral root formation;response to abscisic acid;sequence-specific DNA binding;defense response to fungus;nucleolus;regulation of cell differentiation;response to heat;pattern specification process;phloem or xylem histogenesis;regulation of defense response;transcription cis-regulatory region binding;cell population proliferation;phyllotactic patternin…	K09285	-	-	AP2-like ethylene-responsive transcription factor CRL5 isoform X2 [Oryza sativa Japonica Group]	PF00847.24	AP2 domain	AP2-like ethylene-responsive transcription factor CRL5 OS=Oryza sativa subsp. japonica OX=39947 GN=CRL5 PE=2 SV=1	3KRHR	K	AP2-like ethylene-responsive transcription factor	-	-	-	-	-	-	-	-	-
Os04g0659300	Os04g0659300	6.65752	2.3906	0	0	up	207.102	202.137	206.534	48.0062	50.7404	46.5818	8062	8120	6654	2048	1764	1446	GO:0012501;GO:0009506;GO:0009737;GO:0016310;GO:0106310;GO:0000302;GO:0005576;GO:0099503;GO:0009751;GO:0016020;GO:0004674;GO:0051707;GO:0000325;GO:0042742;GO:0004672;GO:0005829;GO:0005524;GO:0005886;	BP;CC;BP;BP;MF;BP;CC;CC;BP;CC;MF;BP;CC;BP;MF;CC;MF;CC;	programmed cell death;plasmodesma;response to abscisic acid;phosphorylation;protein serine kinase activity;response to reactive oxygen species;extracellular region;secretory vesicle;response to salicylic acid;membrane;protein serine/threonine kinase activity;response to other organism;plant-type vacuole;defense response to bacterium;protein kinase activity;cytosol;ATP binding;plasma membrane;	-	-	-	cysteine-rich receptor-like protein kinase 6 [Oryza sativa Japonica Group]	PF01657.21	Salt stress response/antifungal	Cysteine-rich receptor-like protein kinase 6 OS=Oryza sativa subsp. japonica OX=39947 GN=CRK6 PE=1 SV=1	-	-	-	-	-	-	-	-	-	-	-	-
Os09g0403967	Os09g0403967	7.07374	2.12352	0	0	up	251.58	252.092	248.546	74.7701	68.5355	70.1084	9333	9652	7631	3040	2271	2074	-	-	-	-	-	-	-	-	-	-	-	-	-	-	-	-	-	-	-	-	-	-
Os04g0459600	Os04g0459600	7.00795	1.39818	0	0	up	188.675	186.326	183.605	86.9012	88.2836	87.3087	8049	8203	6482	4062	3363	2970	GO:1903078;GO:0051028;GO:0042391;GO:0005791;GO:1901207;GO:0014704;GO:1902305;GO:1900825;GO:0032527;GO:0007049;GO:0006888;GO:0005085;GO:0016973;GO:0090307;GO:0001947;GO:2000826;GO:0048471;GO:0044325;GO:0005829;GO:1905222;GO:0005737;GO:0005901;GO:0090226;GO:2000010;GO:0098905;GO:0031267;GO:0060047;GO:0006606;GO:0002027;GO:0006913;GO:0003254;GO:0098909;GO:0023052;GO:2000649;GO:0017080;GO:0005654;GO:…	BP;BP;BP;CC;BP;CC;BP;BP;BP;BP;BP;MF;BP;BP;BP;BP;CC;MF;CC;BP;CC;CC;BP;BP;BP;MF;BP;BP;BP;BP;BP;BP;BP;BP;MF;CC;BP;CC;CC;	positive regulation of protein localization to plasma membrane;mRNA transport;regulation of membrane potential;rough endoplasmic reticulum;regulation of heart looping;intercalated disc;regulation of sodium ion transmembrane transport;regulation of membrane depolarization during cardiac muscle cell action potential;protein exit from endoplasmic reticulum;cell cycle;endoplasmic reticulum to Golgi v…	-	-	-	ran guanine nucleotide release factor isoform 1 [Oryza sativa Japonica Group]	PF04603.16	Ran-interacting Mog1 protein	Ran guanine nucleotide release factor OS=Danio rerio OX=7955 GN=rangrf PE=2 SV=1	3KRQH	T	Ran-interacting Mog1 protein	-	-	-	-	KOG3329	[T]	Signal transduction mechanisms;	RAN guanine nucleotide release factor	-
Os02g0548700	Os02g0548700	6.24118	2.20287	0	0	up	146.452	148.142	135.944	37.5668	39.415	38.9162	8138	8496	6252	2288	1956	1725	GO:0002237;GO:0010380;GO:0010271;GO:0009742;GO:0048527;GO:0061630;GO:0009507;GO:0031648;GO:0090333;GO:0009877;GO:0004672;GO:0009787;GO:0009506;GO:0043229;GO:0007166;GO:0043066;GO:0016020;GO:1900457;GO:0098542;GO:0042631;GO:0005829;GO:0005737;GO:0010115;GO:0004842;GO:2000022;GO:0071472;GO:0051865;GO:0009610;GO:0016310;GO:0006952;GO:1900034;GO:0050777;GO:0070696;GO:0043069;GO:0071215;GO:0036377;GO:…	BP;BP;BP;BP;BP;MF;CC;BP;BP;BP;MF;BP;CC;CC;BP;BP;CC;BP;BP;BP;CC;CC;BP;MF;BP;BP;BP;BP;BP;BP;BP;BP;MF;BP;BP;BP;CC;BP;BP;BP;BP;BP;BP;BP;BP;MF;BP;BP;BP;MF;CC;BP;CC;MF;BP;BP;BP;MF;CC;	response to molecule of bacterial origin;regulation of chlorophyll biosynthetic process;regulation of chlorophyll catabolic process;brassinosteroid mediated signaling pathway;lateral root development;ubiquitin protein ligase activity;chloroplast;protein destabilization;regulation of stomatal closure;nodulation;protein kinase activity;regulation of abscisic acid-activated signaling pathway;plasmod…	-	-	-	U-box domain-containing protein 25 [Oryza sativa Japonica Group]	PF04564.19	U-box domain	U-box domain-containing protein 25 OS=Arabidopsis thaliana OX=3702 GN=PUB25 PE=2 SV=1	3KRFJ	H	RING-type E3 ubiquitin transferase	COG0790	TPR repeat	R	General function prediction only	-	-	-	-	-
Os01g0944100	Os01g0944100	5.39355	3.60034	0	0	up	120.71	111.754	107.873	16.0715	16.0703	11.6717	7218	6993	5331	760	621	557	-	-	-	-	-	-	uncharacterized protein LOC127753029 isoform X2 [Oryza glaberrima]	-	-	-	-	-	-	-	-	-	-	-	-	-	-	-
Os10g0419300	Os10g0419300	3.9529	3.95453	0	0	up	46.52	50.8608	49.0221	3.94295	3.9918	3.53449	3254	3615	2806	280	265	207	GO:1990910;GO:0060257;GO:0010243;GO:0009737;GO:0010623;GO:2000772;GO:0043565;GO:0050832;GO:0040018;GO:0009408;GO:1904845;GO:0051091;GO:0000128;GO:0000976;GO:0008283;GO:0050821;GO:0000304;GO:0044182;GO:1902746;GO:0016604;GO:1990904;GO:0051879;GO:1905911;GO:0071407;GO:0032720;GO:1990834;GO:0000228;GO:0005829;GO:0031490;GO:0009267;GO:0071280;GO:1900034;GO:0050680;GO:0048530;GO:0007283;GO:0034620;GO:…	BP;BP;BP;BP;BP;BP;MF;BP;BP;BP;BP;BP;BP;MF;BP;BP;BP;BP;BP;CC;CC;MF;BP;BP;BP;BP;CC;CC;MF;BP;BP;BP;BP;BP;BP;BP;CC;BP;BP;BP;BP;BP;BP;CC;BP;BP;BP;MF;BP;BP;CC;CC;CC;BP;BP;BP;BP;BP;MF;BP;BP;BP;CC;BP;BP;BP;BP;CC;CC;MF;BP;BP;BP;CC;BP;BP;BP;MF;BP;BP;MF;CC;BP;BP;BP;CC;BP;BP;BP;BP;BP;BP;BP;BP;BP;BP;BP;BP;BP;BP;BP;BP;BP;BP;MF;BP;BP;BP;BP;CC;BP;BP;BP;MF;CC;BP;BP;CC;BP;BP;CC;BP;MF;CC;BP;BP;BP;MF;BP;BP;BP;MF;MF;…	response to hypobaric hypoxia;negative regulation of flocculation;obsolete response to organonitrogen compound;response to abscisic acid;programmed cell death involved in cell development;regulation of cellular senescence;sequence-specific DNA binding;defense response to fungus;positive regulation of multicellular organism growth;response to heat;cellular response to L-glutamine;positive regulati…	-	ko00270;ko01100	Cysteine and methionine metabolism;Metabolic pathways	heat stress transcription factor A-2c [Oryza glaberrima]	PF00447.21	HSF-type DNA-binding	Heat stress transcription factor A-2c OS=Oryza sativa subsp. japonica OX=39947 GN=HSFA2C PE=1 SV=2	3KPQQ	K	Heat stress transcription factor	-	-	-	-	KOG0627	[K]	Transcription;	Heat shock transcription factor	HSF
Os11g0211800	Os11g0211800	5.03289	5.37348	0	0	up	169.418	172.774	181.83	5.63495	5.52291	4.25383	4805	5057	4268	176	140	97	-	-	-	-	-	-	PREDICTED: uncharacterized protein LOC108197741 [Daucus carota subsp. sativus]	PF18687.5	Family of unknown function (DUF5637)	-	3GMUI	-	-	-	-	-	-	-	-	-	-	-
Os02g0758000	Os02g0758000	4.87964	4.83349	0	0	up	130.309	129.199	129.688	5.60084	5.56011	5.72758	5745	5879	4732	271	219	202	GO:0009651;GO:0032991;GO:0009658;GO:0009416;GO:0042802;GO:0009408;GO:0009507;GO:0042644;GO:0042542;GO:0051082;GO:0050821;GO:0000302;GO:0006979;GO:0005782;GO:0101031;GO:0010286;GO:0005737;GO:0006970;GO:0071456;GO:0009570;GO:0006457;GO:0005739;GO:0051259;GO:0006355;GO:0043621;	BP;CC;BP;BP;MF;BP;CC;CC;BP;MF;BP;BP;BP;CC;CC;BP;CC;BP;BP;CC;BP;CC;BP;BP;MF;	response to salt stress;protein-containing complex;chloroplast organization;response to light stimulus;identical protein binding;response to heat;chloroplast;chloroplast nucleoid;response to hydrogen peroxide;unfolded protein binding;protein stabilization;response to reactive oxygen species;response to oxidative stress;peroxisomal matrix;protein folding chaperone complex;heat acclimation;cytoplas…	K13993	ko04141	Protein processing in endoplasmic reticulum	24.1 kDa heat shock protein, mitochondrial isoform 2 [Oryza sativa Japonica Group]	PF00011.25	Hsp20/alpha crystallin family	24.1 kDa heat shock protein, mitochondrial OS=Oryza sativa subsp. japonica OX=39947 GN=HSP24.1 PE=2 SV=1	3KP0Y	O	Belongs to the small heat shock protein (HSP20) family	COG0071	Small heat shock protein IbpA, HSP20 family	O	Posttranslational modification, protein turnover, chaperones	KOG0710	[O]	Posttranslational modification, protein turnover, chaperones;	Molecular chaperone (small heat-shock protein Hsp26/Hsp42)	-
Os03g0345700	Os03g0345700	6.50035	1.68933	0	0	up	150.68	142.708	139.568	54.9396	55.663	55.6864	6368	6225	4882	2545	2101	1877	-	-	-	-	-	-	heavy metal-associated isoprenylated plant protein 35 [Oryza sativa Japonica Group]	PF05793.16	Transcription initiation factor IIF, alpha subunit (TFIIF-alpha)	-	3KYF7	P	Heavy-metal-associated domain	-	-	-	-	-	-	-	-	-
Os03g0760700	Os03g0760700	6.53935	2.57015	0	0	up	204.602	196.634	201.639	43.0138	41.319	41.2196	11239	11148	9167	2589	2027	1806	GO:0009088;GO:0051287;GO:0009274;GO:0008652;GO:0003942;GO:0006974;GO:0050661;GO:0004073;GO:0019877;GO:0005829;GO:0005737;GO:0009090;GO:0046983;GO:0009097;GO:0016620;GO:0070401;GO:0009086;GO:0003723;GO:0009089;GO:0005634;GO:0006526;GO:0071266;GO:0005886;	BP;MF;CC;BP;MF;BP;MF;MF;BP;CC;CC;BP;MF;BP;MF;MF;BP;MF;BP;CC;BP;BP;CC;	threonine biosynthetic process;NAD binding;peptidoglycan-based cell wall;amino acid biosynthetic process;N-acetyl-gamma-glutamyl-phosphate reductase activity;DNA damage response;NADP binding;aspartate-semialdehyde dehydrogenase activity;diaminopimelate biosynthetic process;cytosol;cytoplasm;homoserine biosynthetic process;protein dimerization activity;isoleucine biosynthetic process;oxidoreductas…	K00133	ko01100;ko00261;ko00260;ko00300;ko01110;ko01210;ko01230;ko00270	Metabolic pathways;Monobactam biosynthesis;Glycine, serine and threonine metabolism;Lysine biosynthesis;Biosynthesis of secondary metabolites;2-Oxocarboxylic acid metabolism;Biosynthesis of amino acids;Cysteine and methionine metabolism	uncharacterized protein LOC4334188 [Oryza sativa Japonica Group]	PF02774.22	Semialdehyde dehydrogenase, dimerisation domain	Aspartate-semialdehyde dehydrogenase OS=Synechocystis sp. (strain PCC 6803 / Kazusa) OX=1111708 GN=asd PE=3 SV=2	3KRAH	E	aspartate-semialdehyde dehydrogenase	COG0136	Aspartate-semialdehyde dehydrogenase	E	Amino acid transport and metabolism	KOG4777	[E]	Amino acid transport and metabolism;	Aspartate-semialdehyde dehydrogenase	-
Os01g0566100	Os01g0566100	6.27678	1.75406	0	0	up	130.848	124.308	120.617	47.1216	47.1931	45.6262	14621	14315	11168	5655	4651	4021	GO:0010031;GO:0000122;GO:0009737;GO:0042752;GO:0009733;GO:0009409;GO:0009649;GO:0007623;GO:0009826;GO:0048576;GO:0048578;GO:0048573;GO:2000028;GO:0003700;GO:0009909;GO:0009585;GO:0005667;GO:0009908;GO:0005634;GO:0010119;	BP;BP;BP;BP;BP;BP;BP;BP;BP;BP;BP;BP;BP;MF;BP;BP;CC;BP;CC;BP;	circumnutation;negative regulation of transcription by RNA polymerase II;response to abscisic acid;regulation of circadian rhythm;response to auxin;response to cold;entrainment of circadian clock;circadian rhythm;unidimensional cell growth;positive regulation of short-day photoperiodism, flowering;positive regulation of long-day photoperiodism, flowering;photoperiodism, flowering;regulation of ph…	K12125	ko04712	Circadian rhythm - plant	ELF3-like protein 2 [Oryza sativa Japonica Group]	-	-	ELF3-like protein 2 OS=Oryza sativa subsp. japonica OX=39947 GN=ELF3-2 PE=2 SV=2	3KNP7	S	Protein EARLY FLOWERING	-	-	-	-	-	-	-	-	-
Os03g0150600	Os03g0150600	5.97871	2.00293	0	0	up	115.451	114.542	104.272	34.8727	34.7918	33.5847	8392	8591	6272	2778	2257	1947	GO:1901683;GO:0006797;GO:0043195;GO:0015415;GO:0010311;GO:0007268;GO:2000300;GO:0015293;GO:0001407;GO:0009507;GO:0071474;GO:0015169;GO:0006817;GO:0005297;GO:0009506;GO:0005789;GO:0005315;GO:0006820;GO:0085042;GO:0080187;GO:0008021;GO:0009723;GO:0005384;GO:0016020;GO:0001406;GO:0001669;GO:0046943;GO:0008514;GO:0099509;GO:0043562;GO:0009610;GO:0005773;GO:0009873;GO:0042803;GO:0071944;GO:0036377;GO:…	MF;BP;CC;MF;BP;BP;BP;MF;BP;CC;BP;MF;BP;MF;CC;CC;MF;BP;CC;BP;CC;BP;MF;CC;MF;CC;MF;MF;BP;BP;BP;CC;BP;MF;CC;BP;MF;BP;CC;BP;CC;BP;BP;BP;CC;BP;BP;BP;MF;BP;BP;BP;CC;CC;BP;BP;MF;MF;BP;BP;CC;	arsenate ion transmembrane transporter activity;polyphosphate metabolic process;terminal bouton;ATPase-coupled phosphate ion transmembrane transporter activity;lateral root formation;chemical synaptic transmission;regulation of synaptic vesicle exocytosis;symporter activity;glycerophosphodiester transmembrane transport;chloroplast;cellular hyperosmotic response;glycerol-3-phosphate transmembrane …	K08176	-	-	inorganic phosphate transporter 1-1 [Oryza sativa Japonica Group]	PF00083.28	Sugar (and other) transporter	Inorganic phosphate transporter 1-1 OS=Oryza sativa subsp. japonica OX=39947 GN=PHT1-1 PE=2 SV=1	3M22Y	P	Sugar (and other) transporter	COG2271	Sugar phosphate permease	G	Carbohydrate transport and metabolism	KOG0252	[P]	Inorganic ion transport and metabolism;	Inorganic phosphate transporter	-
Os05g0355400	Os05g0355400	6.87314	2.48544	0	0	up	249.656	253.742	236.551	53.3832	57.3623	52.901	12197	12794	9564	2858	2503	2061	-	-	-	-	-	-	universal stress protein PHOS32 [Oryza sativa Japonica Group]	PF00582.30	Universal stress protein family	-	3M5JI	T	Universal stress protein family	-	-	-	-	-	-	-	-	-
Os01g0868000	Os01g0868000	5.3581	2.54265	0	0	up	88.1494	84.7203	85.4613	17.7485	18.5735	18.6348	3698	3668	2967	816	696	624	GO:0009651;GO:0009611;GO:0009737;GO:0050832;GO:0043565;GO:0045595;GO:0009408;GO:0009834;GO:0010087;GO:1902074;GO:0031347;GO:0000976;GO:0002213;GO:0009723;GO:0009409;GO:0016604;GO:2000280;GO:0005829;GO:0009753;GO:0070483;GO:0048528;GO:0090357;GO:0048510;GO:0009873;GO:0071454;GO:0051707;GO:0042742;GO:0009867;GO:0005634;GO:0009751;GO:0009414;GO:0009788;GO:0006355;GO:0009617;GO:0048364;GO:0062211;GO:…	BP;BP;BP;BP;MF;BP;BP;BP;BP;BP;BP;MF;BP;BP;BP;CC;BP;CC;BP;BP;BP;BP;BP;BP;BP;BP;BP;BP;CC;BP;BP;BP;BP;BP;BP;BP;BP;BP;BP;BP;BP;BP;BP;BP;BP;BP;BP;BP;BP;BP;BP;BP;BP;BP;BP;BP;BP;BP;BP;BP;BP;BP;BP;BP;CC;BP;BP;BP;BP;BP;BP;BP;MF;BP;MF;BP;BP;BP;BP;BP;BP;MF;BP;BP;BP;BP;BP;BP;BP;BP;BP;BP;BP;BP;BP;BP;MF;BP;BP;BP;BP;MF;BP;CC;	response to salt stress;response to wounding;response to abscisic acid;defense response to fungus;sequence-specific DNA binding;regulation of cell differentiation;response to heat;plant-type secondary cell wall biogenesis;phloem or xylem histogenesis;response to salt;regulation of defense response;transcription cis-regulatory region binding;defense response to insect;response to ethylene;response…	-	-	-	ethylene-responsive transcription factor ABR1 [Oryza sativa Japonica Group]	PF00847.24	AP2 domain	Ethylene-responsive transcription factor ERF114 OS=Arabidopsis thaliana OX=3702 GN=ERF114 PE=1 SV=1	3M0FH	K	DNA-binding domain in plant proteins such as APETALA2 and EREBPs	-	-	-	-	-	-	-	-	-
Os09g0323500	Os09g0323500	3.89598	5.52162	0	0	up	76.5738	71.4208	72.8285	2.02933	1.68538	2.22621	3352	3227	2639	98	66	78	GO:0005737;GO:0007030;GO:0009306;GO:0005794;GO:0005739;GO:0005829;	CC;BP;BP;CC;CC;CC;	cytoplasm;Golgi organization;protein secretion;Golgi apparatus;mitochondrion;cytosol;	-	-	-	transport and Golgi organization 2 homolog [Oryza sativa Japonica Group]	PF05742.16	Transport and Golgi organisation 2	Transport and Golgi organization 2 homolog OS=Mus musculus OX=10090 GN=Tango2 PE=1 SV=2	3KQFP	S	Transport and Golgi organisation 2	COG3332	Uncharacterized stress-responsive protein, TANGO2 (Transport and Golgi organisation 2) family, contains NRDE motif	R	General function prediction only	KOG2342	[S]	Function unknown;	Uncharacterized conserved protein	-
Os11g0121400	Os11g0121400	5.43845	1.69473	0	0	up	67.9784	66.7289	70.2345	25.3918	26.5945	26.4378	4949	5014	4232	2026	1729	1535	GO:0009611;GO:0002237;GO:0050832;GO:0005730;GO:0010118;GO:0004715;GO:0090558;GO:0000976;GO:0032502;GO:0009409;GO:0043410;GO:0009723;GO:0090404;GO:0005829;GO:0009514;GO:0005886;GO:0009873;GO:0080092;GO:0019722;GO:0042742;GO:1900459;GO:0016301;GO:0009788;GO:0071323;GO:0010375;GO:0009741;GO:0009941;GO:1902458;GO:0030154;GO:0009617;GO:0004714;GO:0009861;GO:0009791;GO:0048364;GO:0080142;GO:0009860;GO:…	BP;BP;BP;CC;BP;MF;BP;MF;BP;BP;BP;BP;CC;CC;CC;CC;BP;BP;BP;BP;BP;MF;BP;BP;BP;BP;CC;BP;BP;BP;MF;BP;BP;BP;BP;BP;BP;BP;MF;CC;BP;BP;BP;BP;CC;CC;MF;MF;BP;BP;BP;CC;BP;MF;BP;CC;BP;BP;BP;CC;BP;CC;BP;BP;CC;BP;BP;BP;MF;BP;BP;MF;BP;CC;MF;CC;CC;BP;BP;BP;BP;BP;BP;BP;BP;BP;BP;MF;CC;BP;BP;BP;CC;MF;CC;BP;BP;	response to wounding;response to molecule of bacterial origin;defense response to fungus;nucleolus;stomatal movement;non-membrane spanning protein tyrosine kinase activity;plant epidermis development;transcription cis-regulatory region binding;developmental process;response to cold;positive regulation of MAPK cascade;response to ethylene;pollen tube tip;cytosol;glyoxysome;plasma membrane;ethylene…	-	-	-	probable serine/threonine-protein kinase PBL8 isoform X2 [Oryza sativa Japonica Group]	PF07714.21	Protein tyrosine and serine/threonine kinase	Probable serine/threonine-protein kinase PBL8 OS=Arabidopsis thaliana OX=3702 GN=PBL8 PE=1 SV=1	3KT32	T	belongs to the protein kinase superfamily	COG0515	Serine/threonine protein kinase	T	Signal transduction mechanisms	KOG1187	[T]	Signal transduction mechanisms;	Serine/threonine protein kinase	-
Os01g0124401	Os01g0124401	5.19867	2.88746	0	0	up	83.5522	90.5759	86.166	16.0675	14.3423	12.8811	3528	3947	3011	744	541	434	GO:0005576;GO:0004867;	CC;MF;	extracellular region;serine-type endopeptidase inhibitor activity;	-	-	-	Bowman-Birk type bran trypsin inhibitor precursor [Oryza sativa Japonica Group]	PF00228.24	Bowman-Birk serine protease inhibitor family	Bowman-Birk type bran trypsin inhibitor OS=Oryza sativa subsp. japonica OX=39947 GN=RBBI3.3 PE=1 SV=2	3M7KN	G	Belongs to the Bowman-Birk serine protease inhibitor family	-	-	-	-	-	-	-	-	-
Os10g0542400	Os10g0542400	6.51106	3.37417	0	0	up	269.661	260.279	248.381	30.4121	29.8092	32.7265	11106	11072	8494	1377	1103	1075	GO:0010311;GO:0048856;GO:0005576;GO:0080022;GO:0071555;GO:0019953;GO:0009506;GO:0009664;GO:0048767;GO:0006949;GO:0016020;GO:0009635;GO:0009739;GO:0009826;GO:0099503;GO:0009828;GO:0010114;GO:0009505;GO:0009653;GO:0005794;	BP;BP;CC;BP;BP;BP;CC;BP;BP;BP;CC;BP;BP;BP;CC;BP;BP;CC;BP;CC;	lateral root formation;anatomical structure development;extracellular region;primary root development;cell wall organization;sexual reproduction;plasmodesma;plant-type cell wall organization;root hair elongation;syncytium formation;membrane;response to herbicide;response to gibberellin;unidimensional cell growth;secretory vesicle;plant-type cell wall loosening;response to red light;plant-type cel…	-	-	-	expansin-like A2 precursor [Oryza sativa Japonica Group]	PF01357.25	Expansin C-terminal domain	Expansin-like A2 OS=Oryza sativa subsp. japonica OX=39947 GN=EXLA2 PE=2 SV=1	3M230	S	Belongs to the expansin family	-	-	-	-	-	-	-	-	-
Os04g0679400	Os04g0679400	10.0607	1.64619	0	0	up	1678.16	1751.23	1646.4	688.719	659.882	670.607	88851	95311	72858	39774	31177	28127	GO:0070981;GO:0006529;GO:0045335;GO:0006541;GO:0005839;GO:0004066;GO:0005524;GO:0005829;	BP;BP;CC;BP;CC;MF;MF;CC;	L-asparagine biosynthetic process;asparagine biosynthetic process;phagocytic vesicle;glutamine metabolic process;proteasome core complex;asparagine synthase (glutamine-hydrolyzing) activity;ATP binding;cytosol;	-	-	-	stem-specific protein TSJT1 [Oryza sativa Japonica Group]	PF12481.12	Aluminium induced protein	Stem-specific protein TSJT1 OS=Nicotiana tabacum OX=4097 GN=TSJT1 PE=2 SV=1	3KR32	S	Aluminium induced protein	COG0367	Asparagine synthetase B (glutamine-hydrolyzing)	E	Amino acid transport and metabolism	-	-	-	-	-
Os02g0685900	Os02g0685900	5.01588	2.33724	0	0	up	63.6106	63.7557	61.0747	14.3809	16.1235	15.7693	5485	5674	4359	1359	1242	1085	GO:0009651;GO:0009737;GO:0020004;GO:0050832;GO:0051592;GO:0010976;GO:0045727;GO:0009409;GO:0060999;GO:0009931;GO:0005829;GO:0031514;GO:1900055;GO:0071889;GO:1901002;GO:0080092;GO:0071215;GO:0050807;GO:0009751;GO:0030335;GO:0009414;GO:0004698;GO:0060143;GO:0032880;GO:0004723;GO:0018107;GO:0030154;GO:0009617;GO:0032991;GO:0033163;GO:0009877;GO:0005509;GO:0071902;GO:0060267;GO:0005789;GO:0046827;GO:…	BP;BP;CC;BP;BP;BP;BP;BP;BP;MF;CC;CC;BP;MF;BP;BP;BP;BP;BP;BP;BP;MF;BP;BP;MF;BP;BP;BP;CC;CC;BP;MF;BP;BP;CC;BP;MF;MF;BP;BP;BP;BP;BP;BP;BP;BP;BP;BP;CC;CC;MF;BP;MF;BP;BP;BP;MF;BP;CC;BP;CC;BP;BP;BP;CC;CC;BP;BP;BP;BP;CC;MF;BP;BP;CC;CC;BP;MF;CC;MF;BP;BP;BP;BP;CC;BP;MF;CC;BP;BP;BP;CC;BP;BP;BP;BP;MF;BP;BP;MF;BP;CC;BP;BP;CC;MF;CC;CC;BP;CC;BP;BP;MF;CC;	response to salt stress;response to abscisic acid;symbiont-containing vacuolar space;defense response to fungus;response to calcium ion;positive regulation of neuron projection development;positive regulation of translation;response to cold;positive regulation of dendritic spine development;calcium-dependent protein serine/threonine kinase activity;cytosol;motile cilium;regulation of leaf senesce…	K13412	ko04626	Plant-pathogen interaction	calcium-dependent protein kinase 5 [Oryza sativa Japonica Group]	PF00069.29	Protein kinase domain	Calcium-dependent protein kinase 5 OS=Oryza sativa subsp. japonica OX=39947 GN=CPK5 PE=3 SV=1	3KPCQ	T	EF-hand domain	COG2815	PASTA domain, binds beta-lactams	M	Cell wall/membrane/envelope biogenesis	KOG0032	[T]	Signal transduction mechanisms;	Ca2+/calmodulin-dependent protein kinase, EF-Hand protein superfamily	-
Os02g0707900	Os02g0707900	6.98217	2.4149	0	0	up	266.063	256.404	260.635	60.9253	56.9347	62.288	9657	9641	7776	2452	1860	1812	-	-	-	-	-	-	-	-	-	-	-	-	-	-	-	-	-	-	-	-	-	-
Os04g0659800	Os04g0659800	4.29996	2.41888	0	0	up	38.9749	39.8473	36.2233	9.06447	8.75892	8.78459	2579	2722	1984	658	518	464	GO:0015293;GO:0031965;GO:0005313;GO:0009624;GO:0015185;GO:0015172;GO:0015193;GO:0015174;GO:0015186;GO:0015800;GO:0016020;GO:0015175;GO:0015399;GO:0015804;GO:0015180;GO:0006952;GO:0015808;GO:0015827;GO:0015812;GO:0006865;GO:0043090;GO:0015183;GO:0015171;GO:0110126;GO:0009536;GO:0015194;GO:0070778;GO:0015802;GO:0098712;GO:0015810;GO:0005886;	MF;CC;MF;BP;MF;MF;MF;MF;MF;BP;CC;MF;MF;BP;MF;BP;BP;BP;BP;BP;BP;MF;MF;BP;CC;MF;BP;BP;BP;BP;CC;	symporter activity;nuclear membrane;L-glutamate transmembrane transporter activity;response to nematode;gamma-aminobutyric acid transmembrane transporter activity;acidic amino acid transmembrane transporter activity;L-proline transmembrane transporter activity;basic amino acid transmembrane transporter activity;L-glutamine transmembrane transporter activity;acidic amino acid transport;membrane;ne…	K24917	-	-	probable amino acid permease 7 [Oryza sativa Japonica Group]	PF01490.22	Transmembrane amino acid transporter protein	Amino acid permease 2 OS=Arabidopsis thaliana OX=3702 GN=AAP2 PE=1 SV=1	3KMHG	E	Transmembrane amino acid transporter protein	-	-	-	-	KOG1303	[E]	Amino acid transport and metabolism;	Amino acid transporters	-
Os03g0432100	Os03g0432100	7.04519	4.29451	0	0	up	533.097	513.186	506.031	32.5024	32.6798	32.7797	61869	61467	48604	4134	3387	3034	GO:0005737;GO:0046872;GO:0016310;GO:0016301;GO:0015979;GO:0006090;GO:0050242;GO:0009507;GO:0005524;	CC;MF;BP;MF;BP;BP;MF;CC;MF;	cytoplasm;metal ion binding;phosphorylation;kinase activity;photosynthesis;pyruvate metabolic process;pyruvate, phosphate dikinase activity;chloroplast;ATP binding;	K01006	ko00710;ko00620;ko01200;ko01100	Carbon fixation by Calvin cycle;Pyruvate metabolism;Carbon metabolism;Metabolic pathways	pyruvate, phosphate dikinase 2 isoform 1 [Oryza sativa Japonica Group]	-	-	Pyruvate, phosphate dikinase 2 OS=Oryza sativa subsp. japonica OX=39947 GN=PPDK2 PE=3 SV=1	-	-	-	-	-	-	-	-	-	-	-	-
Os03g0230500	Os03g0230500	5.37047	2.18868	0	0	up	80.3568	75.3961	75.5126	21.0768	21.1585	20.546	5062	4902	3937	1455	1191	1032	GO:0009651;GO:0009611;GO:0070266;GO:0009737;GO:0000825;GO:0000832;GO:0007596;GO:0047484;GO:0005829;GO:0005737;GO:0048316;GO:0016853;GO:0016310;GO:0052835;GO:0010264;GO:0032957;GO:0005783;GO:0003824;GO:0016324;GO:0051717;GO:0010214;GO:0052726;GO:0052725;GO:0000287;GO:0009414;GO:0021915;GO:0047325;GO:0016787;GO:0005634;GO:0007165;GO:0005524;	BP;BP;BP;BP;MF;MF;BP;BP;CC;CC;BP;MF;BP;MF;BP;BP;CC;MF;CC;MF;BP;MF;MF;MF;BP;BP;MF;MF;CC;BP;MF;	response to salt stress;response to wounding;necroptotic process;response to abscisic acid;inositol-1,3,4,5-tetrakisphosphate 6-kinase activity;inositol hexakisphosphate 5-kinase activity;blood coagulation;regulation of response to osmotic stress;cytosol;cytoplasm;seed development;isomerase activity;phosphorylation;inositol-3,4,6-trisphosphate 1-kinase activity;myo-inositol hexakisphosphate biosy…	K00913	ko00562;ko04070;ko01100	Inositol phosphate metabolism;Phosphatidylinositol signaling system;Metabolic pathways	inositol-tetrakisphosphate 1-kinase 2 [Oryza sativa Japonica Group]	PF05770.15	Inositol 1,3,4-trisphosphate 5/6-kinase ATP-grasp domain	Inositol-tetrakisphosphate 1-kinase 2 OS=Oryza sativa subsp. japonica OX=39947 GN=ITPK2 PE=2 SV=1	3KPCV	F	Kinase that can phosphorylate various inositol polyphosphate such as Ins(3,4,5,6)P4 or Ins(1,3,4)P3	-	-	-	-	-	-	-	-	-
Os08g0136300	Os08g0136300	7.0161	3.13172	0	0	up	342.329	345.395	333.961	48.7542	48.4585	46.9726	15296	15928	12350	2388	1934	1674	GO:0009737;GO:0002237;GO:0005576;GO:0046777;GO:0050832;GO:0072593;GO:0012502;GO:0004672;GO:0009506;GO:0019828;GO:0000302;GO:0009627;GO:0016020;GO:0031640;GO:0006979;GO:0012501;GO:0006468;GO:0048046;GO:0099503;GO:0005829;GO:0005537;GO:0003779;GO:0010193;GO:0016310;GO:0005773;GO:0010497;GO:0006952;GO:0051707;GO:0042742;GO:0000325;GO:0046739;GO:0005615;GO:0009626;GO:0052545;GO:0009505;GO:0106310;GO:…	BP;BP;CC;BP;BP;BP;BP;MF;CC;MF;BP;BP;CC;BP;BP;BP;BP;CC;CC;CC;MF;MF;BP;BP;CC;BP;BP;BP;BP;CC;BP;CC;BP;BP;CC;MF;MF;BP;MF;CC;MF;CC;	response to abscisic acid;response to molecule of bacterial origin;extracellular region;protein autophosphorylation;defense response to fungus;reactive oxygen species metabolic process;induction of programmed cell death;protein kinase activity;plasmodesma;aspartic-type endopeptidase inhibitor activity;response to reactive oxygen species;systemic acquired resistance;membrane;killing of cells of an…	-	-	-	cysteine-rich repeat secretory protein 55 [Oryza sativa Japonica Group]	PF01657.21	Salt stress response/antifungal	Cysteine-rich repeat secretory protein 55 OS=Arabidopsis thaliana OX=3702 GN=CRRSP55 PE=2 SV=1	3KNGW	S	Secretory protein	-	-	-	-	-	-	-	-	-
Os12g0582800	Os12g0582800	3.90589	2.76011	0	0	up	30.9929	32.0873	32.5829	5.1924	6.0482	6.31085	3205	3424	2788	589	559	521	GO:0070588;GO:0140426;GO:0042802;GO:0032153;GO:0010118;GO:0071474;GO:0003094;GO:0009506;GO:0005261;GO:0003676;GO:0051262;GO:0008381;GO:0031969;GO:0016020;GO:0003729;GO:0090279;GO:0005262;GO:0005829;GO:0007605;GO:0006970;GO:0005774;GO:1990760;GO:0006865;GO:0005783;GO:0000324;GO:0000325;GO:0051286;GO:0015629;GO:0006812;GO:0015085;GO:0005227;GO:0005794;GO:0000139;GO:0000329;GO:0009941;GO:0005634;GO:…	BP;BP;MF;CC;BP;BP;BP;CC;MF;MF;BP;MF;CC;CC;MF;BP;MF;CC;BP;BP;CC;MF;BP;CC;CC;CC;CC;CC;BP;MF;MF;CC;CC;CC;CC;CC;CC;	calcium ion transmembrane transport;pathogen-associated molecular pattern receptor signaling pathway;identical protein binding;cell division site;stomatal movement;cellular hyperosmotic response;glomerular filtration;plasmodesma;monoatomic cation channel activity;nucleic acid binding;protein tetramerization;mechanosensitive monoatomic ion channel activity;chloroplast membrane;membrane;mRNA bindin…	K21989	-	-	CSC1-like protein HYP1 [Oryza sativa Japonica Group]	PF02714.19	Calcium-dependent channel, 7TM region, putative phosphate	CSC1-like protein HYP1 OS=Arabidopsis thaliana OX=3702 GN=HYP1 PE=2 SV=1	3KV6N	S	Cytosolic domain of 10TM putative phosphate transporter	-	-	-	-	KOG1134	[R]	General function prediction only;	Uncharacterized conserved protein	-
Os01g0392600	Os01g0392600	5.27621	-1.79678	0	0	down	18.6891	20.1996	20.8121	73.1957	67.1623	72.5536	1618	1708	1394	7994	6050	5773	-	-	-	-	-	-	-	-	-	-	-	-	-	-	-	-	-	-	-	-	-	-
Os01g0764000	Os01g0764000	6.76843	1.37868	0	0	up	153.73	156.008	158.952	73.8508	75.729	74.2254	6158	6428	5262	3233	2693	2359	GO:0032991;GO:0004601;GO:0043231;GO:0018834;GO:0005576;GO:0050832;GO:0033197;GO:0009410;GO:0009636;GO:0009579;GO:0009407;GO:0009507;GO:0005507;GO:0050897;GO:0018833;GO:0016034;GO:1902000;GO:0006572;GO:0042542;GO:0009506;GO:0016740;GO:0009072;GO:0043169;GO:0008104;GO:0042128;GO:0000302;GO:0043295;GO:0009409;GO:2001147;GO:0046283;GO:0003714;GO:0003746;GO:0009635;GO:0006979;GO:0006808;GO:0047651;GO:…	CC;MF;CC;MF;CC;BP;BP;BP;BP;CC;BP;CC;MF;MF;MF;MF;BP;BP;BP;CC;MF;BP;MF;BP;BP;BP;MF;BP;MF;BP;MF;MF;BP;BP;BP;MF;BP;BP;MF;CC;CC;CC;BP;MF;CC;BP;BP;CC;MF;MF;BP;BP;MF;CC;CC;CC;CC;BP;BP;CC;BP;BP;BP;BP;BP;BP;MF;BP;BP;CC;BP;CC;MF;BP;CC;CC;CC;CC;	protein-containing complex;peroxidase activity;intracellular membrane-bounded organelle;dichloromethane dehalogenase activity;extracellular region;defense response to fungus;response to vitamin E;response to xenobiotic stimulus;response to toxic substance;thylakoid;toxin catabolic process;chloroplast;copper ion binding;cobalt ion binding;DDT-dehydrochlorinase activity;maleylacetoacetate isomerase…	K00799	ko00480;ko01100	Glutathione metabolism;Metabolic pathways	probable glutathione S-transferase GSTF2 [Oryza sativa Japonica Group]	PF02798.24	Glutathione S-transferase, N-terminal domain	Probable glutathione S-transferase GSTF2 OS=Oryza sativa subsp. japonica OX=39947 GN=GSTF2 PE=1 SV=3	3KWDK	O	Belongs to the GST superfamily	COG0625	Glutathione S-transferase	O	Posttranslational modification, protein turnover, chaperones	KOG0867	[O]	Posttranslational modification, protein turnover, chaperones;	Glutathione S-transferase	-
Os12g0636100	Os12g0636100	6.3154	1.51531	0	0	up	121.798	116.481	119.966	51.9815	53.0321	50.0685	8321	8213	6783	3892	3235	2728	GO:0009611;GO:0061564;GO:1904908;GO:0031672;GO:0042147;GO:0007030;GO:0070936;GO:0004721;GO:0034702;GO:0060287;GO:0009925;GO:1990393;GO:0072686;GO:0009408;GO:0031965;GO:0005730;GO:0061630;GO:0006626;GO:0044877;GO:0005643;GO:0007005;GO:0034587;GO:0019706;GO:0031670;GO:2001259;GO:1990023;GO:0005764;GO:0001673;GO:0005635;GO:0046427;GO:1901224;GO:1903533;GO:1900246;GO:0001947;GO:0030334;GO:0008289;GO:…	BP;BP;BP;CC;BP;BP;BP;MF;CC;BP;CC;CC;CC;BP;CC;CC;MF;BP;MF;CC;BP;BP;MF;BP;BP;CC;CC;CC;CC;BP;BP;BP;BP;BP;BP;MF;BP;MF;CC;CC;MF;CC;BP;MF;CC;BP;CC;CC;BP;BP;BP;BP;BP;BP;BP;MF;CC;BP;BP;BP;CC;BP;CC;BP;CC;BP;CC;BP;BP;CC;BP;BP;CC;BP;BP;BP;CC;BP;MF;BP;CC;BP;BP;BP;MF;BP;BP;BP;BP;CC;BP;BP;BP;CC;CC;BP;BP;BP;CC;BP;BP;BP;MF;BP;BP;MF;CC;BP;CC;BP;BP;BP;BP;BP;MF;BP;BP;BP;BP;MF;BP;CC;BP;CC;CC;CC;MF;BP;CC;BP;BP;BP;BP;…	response to wounding;axon development;negative regulation of maintenance of mitotic sister chromatid cohesion, telomeric;A band;retrograde transport, endosome to Golgi;Golgi organization;protein K48-linked ubiquitination;phosphoprotein phosphatase activity;monoatomic ion channel complex;epithelial cilium movement involved in determination of left/right asymmetry;basal plasma membrane;3M complex;m…	-	-	-	ankyrin-2 [Oryza sativa Japonica Group]	PF12796.11	Ankyrin repeats (3 copies)	Ankyrin repeat and protein kinase domain-containing protein 1 OS=Homo sapiens OX=9606 GN=ANKK1 PE=1 SV=1	3KMBZ	O	Ankyrin repeats (3 copies)	COG0666	Ankyrin repeat	T	Signal transduction mechanisms	KOG0503	[E]	Amino acid transport and metabolism;	Asparaginase	-
Os05g0410200	Os05g0410200	5.24233	2.74927	0	0	up	85.1571	85.3595	84.6437	15.8115	14.6416	16.5551	4658	4819	3832	948	716	722	GO:0009813;GO:0052689;GO:0008126;GO:0016829;GO:0009507;GO:0009860;GO:0046287;GO:0048444;GO:0009501;GO:0010476;GO:0009739;GO:0005829;GO:0005737;GO:0071456;GO:0043722;GO:0009820;GO:0006952;GO:0009717;GO:0048530;GO:1901600;GO:2000032;GO:0034338;GO:0010629;GO:0106435;GO:0033987;GO:0009056;GO:0009939;GO:0044423;GO:0005739;GO:0010325;GO:0010331;GO:0016787;GO:1905516;GO:0005634;GO:0009740;GO:0005886;	BP;MF;MF;MF;CC;BP;BP;BP;CC;BP;BP;CC;CC;BP;MF;BP;BP;BP;BP;BP;BP;MF;BP;MF;MF;BP;BP;CC;CC;BP;MF;MF;BP;CC;BP;CC;	flavonoid biosynthetic process;carboxylic ester hydrolase activity;acetylesterase activity;lyase activity;chloroplast;pollen tube growth;isoflavonoid metabolic process;floral organ morphogenesis;amyloplast;gibberellin mediated signaling pathway;response to gibberellin;cytosol;cytoplasm;cellular response to hypoxia;4-hydroxyphenylacetate decarboxylase activity;alkaloid metabolic process;defense re…	-	-	-	probable carboxylesterase 15 [Oryza sativa Japonica Group]	PF07859.17	alpha/beta hydrolase fold	Probable carboxylesterase 17 OS=Arabidopsis thaliana OX=3702 GN=CXE17 PE=1 SV=1	3KNWT	V	alpha/beta hydrolase fold	COG0657	Acetyl esterase/lipase	I	Lipid transport and metabolism	KOG1515	[V]	Defense mechanisms;	Arylacetamide deacetylase	-
Os06g0199200	Os06g0199200	7.15695	1.66785	0	0	up	241.233	224.264	228.246	85.9121	87.1075	87.1901	21023	20224	16066	8426	7103	6184	GO:0043130;GO:0004519;GO:0046404;GO:0004520;GO:0003729;GO:0005524;GO:0005829;	MF;MF;MF;MF;MF;MF;CC;	ubiquitin binding;endonuclease activity;ATP-dependent polydeoxyribonucleotide 5'-hydroxyl-kinase activity;DNA endonuclease activity;mRNA binding;ATP binding;cytosol;	-	-	-	polyadenylate-binding protein-interacting protein 7 [Oryza sativa Japonica Group]	PF08590.14	Domain of unknown function (DUF1771)	Polyadenylate-binding protein-interacting protein 7 OS=Arabidopsis thaliana OX=3702 GN=CID7 PE=1 SV=1	3KY1G	L	smr domain containing protein	-	-	-	-	KOG2401	[L]	Replication, recombination and repair;	Predicted MutS-related protein involved in mismatch repair	-
Os11g0701800	Os11g0701800	4.60025	2.96006	0	0	up	60.5553	58.3116	52.8606	8.69754	8.63721	10.0814	2826	2809	2042	445	360	376	GO:0009651;GO:0009611;GO:0008422;GO:0000920;GO:0006032;GO:0005576;GO:0050832;GO:0005935;GO:0030445;GO:0000282;GO:0005509;GO:0004568;GO:0071555;GO:0044182;GO:0005635;GO:0009409;GO:0009501;GO:0008843;GO:0009986;GO:0042631;GO:0005975;GO:0008061;GO:0005773;GO:0009277;GO:0009267;GO:0034232;GO:0004857;GO:0062040;GO:0005886;GO:0009845;GO:0001896;GO:0006040;GO:0009642;GO:0000324;GO:0005783;GO:0051286;GO:…	BP;BP;MF;BP;BP;CC;BP;CC;CC;BP;MF;MF;BP;BP;CC;BP;CC;MF;CC;BP;BP;MF;CC;CC;BP;BP;MF;CC;CC;BP;BP;BP;BP;CC;CC;CC;CC;MF;BP;BP;BP;BP;MF;BP;MF;BP;	response to salt stress;response to wounding;beta-glucosidase activity;septum digestion after cytokinesis;chitin catabolic process;extracellular region;defense response to fungus;cellular bud neck;yeast-form cell wall;cellular bud site selection;calcium ion binding;chitinase activity;cell wall organization;filamentous growth of a population of unicellular organisms;nuclear envelope;response to co…	K01183	ko00520;ko01100	Amino sugar and nucleotide sugar metabolism;Metabolic pathways	xylanase inhibitor protein 1 precursor [Oryza sativa Japonica Group]	PF00704.32	Glycosyl hydrolases family 18	Xylanase inhibitor protein 1 OS=Oryza sativa subsp. japonica OX=39947 GN=RIXI PE=1 SV=1	3M2FV	G	Glycosyl hydrolases family 18	-	-	-	-	KOG4701	[M]	Cell wall/membrane/envelope biogenesis;	Chitinase	-
Os03g0826800	Os03g0826800	7.53756	1.32569	0	0	up	271.95	257.195	259.68	132.823	126.344	130.385	10499	10248	8297	5619	4356	4014	-	-	-	-	-	-	uncharacterized protein LOC4334643 [Oryza sativa Japonica Group]	-	-	-	3M0YR	-	-	-	-	-	-	-	-	-	-	-
Os01g0760600	Os01g0760600	8.74856	1.5143	0	0	up	659.875	658.268	652.993	281.304	282.008	277.103	41300	42485	33807	19657	16027	13998	GO:0006094;GO:0051902;GO:0004609;GO:0007219;GO:0019550;GO:0033585;GO:0005743;GO:0006099;GO:0030315;GO:0005829;GO:0006532;GO:0071260;GO:0006559;GO:0032869;GO:0005634;GO:0009094;GO:0015908;GO:0046686;GO:0019266;GO:0006107;GO:0032991;GO:0006114;GO:1901566;GO:0006536;GO:0009743;GO:0019470;GO:0032966;GO:0009986;GO:0060290;GO:0019292;GO:0045471;GO:0031406;GO:0010150;GO:0051481;GO:0009536;GO:0019899;GO:…	BP;BP;MF;BP;BP;BP;CC;BP;CC;CC;BP;BP;BP;BP;CC;BP;BP;BP;BP;BP;CC;BP;BP;BP;BP;BP;BP;CC;BP;BP;BP;MF;BP;BP;CC;MF;BP;BP;BP;CC;MF;BP;BP;MF;BP;MF;BP;BP;BP;BP;CC;BP;BP;CC;BP;BP;BP;MF;MF;CC;BP;CC;MF;BP;CC;BP;BP;BP;MF;MF;MF;MF;MF;CC;BP;BP;CC;BP;CC;MF;MF;CC;BP;CC;CC;CC;BP;BP;CC;MF;BP;BP;CC;	gluconeogenesis;negative regulation of mitochondrial depolarization;phosphatidylserine decarboxylase activity;Notch signaling pathway;glutamate catabolic process to aspartate;L-phenylalanine biosynthetic process from chorismate via phenylpyruvate;mitochondrial inner membrane;tricarboxylic acid cycle;T-tubule;cytosol;aspartate biosynthetic process;cellular response to mechanical stimulus;L-phenyla…	K14454	ko01110;ko00330;ko01100;ko00350;ko00950;ko01210;ko01230;ko00710;ko00270;ko00220;ko00960;ko01200;ko00400;ko00250;ko00360	Biosynthesis of secondary metabolites;Arginine and proline metabolism;Metabolic pathways;Tyrosine metabolism;Isoquinoline alkaloid biosynthesis;2-Oxocarboxylic acid metabolism;Biosynthesis of amino acids;Carbon fixation by Calvin cycle;Cysteine and methionine metabolism;Arginine biosynthesis;Tropane, piperidine and pyridine alkaloid biosynthesis;Carbon metabolism;Phenylalanine, tyrosine and trypt…	aspartate aminotransferase, cytoplasmic [Oryza sativa Japonica Group]	PF00155.25	Aminotransferase class I and II	Aspartate aminotransferase, cytoplasmic OS=Oryza sativa subsp. japonica OX=39947 GN=Os01g0760600 PE=2 SV=1	3KSGB	E	Aspartate aminotransferase	COG1448	Aspartate/aromatic aminotransferase	E	Amino acid transport and metabolism	KOG1411	[E]	Amino acid transport and metabolism;	Aspartate aminotransferase/Glutamic oxaloacetic transaminase AAT1/GOT2	-
Os06g0131300	Os06g0131300	5.27785	1.47562	0	0	up	55.9255	57.68	55.9097	24.3078	25.5952	25.6502	6773	7209	5604	3226	2768	2477	GO:0009651;GO:0009611;GO:0042179;GO:0009737;GO:0042802;GO:0009507;GO:0008792;GO:0030170;GO:0042597;GO:0006527;GO:0009409;GO:0006979;GO:0005829;GO:0009820;GO:0009753;GO:0006970;GO:0046872;GO:0042803;GO:0006596;GO:0033388;GO:0051289;GO:0008295;GO:0009446;GO:0000287;	BP;BP;BP;BP;MF;CC;MF;MF;CC;BP;BP;BP;CC;BP;BP;BP;MF;MF;BP;BP;BP;BP;BP;MF;	response to salt stress;response to wounding;nicotine biosynthetic process;response to abscisic acid;identical protein binding;chloroplast;arginine decarboxylase activity;pyridoxal phosphate binding;periplasmic space;arginine catabolic process;response to cold;response to oxidative stress;cytosol;alkaloid metabolic process;response to jasmonic acid;response to osmotic stress;metal ion binding;pro…	K01583	ko00330;ko01100	Arginine and proline metabolism;Metabolic pathways	arginine decarboxylase 1 [Oryza sativa Japonica Group]	PF02784.20	Pyridoxal-dependent decarboxylase, pyridoxal binding domain	Arginine decarboxylase 1 OS=Oryza sativa subsp. japonica OX=39947 GN=ADC1 PE=1 SV=1	3KMQ5	H	Belongs to the Orn Lys Arg decarboxylase class-II family. SpeA subfamily	COG1166	Arginine decarboxylase (spermidine biosynthesis)	E	Amino acid transport and metabolism	-	-	-	-	-
Os10g0463800	Os10g0463800	7.95045	2.07614	0	0	up	467.732	448.794	446.194	129.572	136.015	134.799	24987	24743	19727	7585	6488	5742	GO:0046872;GO:0051213;GO:0009501;GO:0009507;	MF;MF;CC;CC;	metal ion binding;dioxygenase activity;amyloplast;chloroplast;	-	-	-	uncharacterized protein LOC4348829 [Oryza sativa Japonica Group]	PF21723.1	Domain of unknown function (DUF1338), N-terminal	2-oxoadipate dioxygenase/decarboxylase, chloroplastic/amyloplastic OS=Oryza sativa subsp. japonica OX=39947 GN=FLO7 PE=1 SV=1	3KPGG	S	DUF1338	-	-	-	-	-	-	-	-	-
Os05g0469800	Os05g0469800	5.0657	5.50923	0	0	up	189.649	186.373	179.106	4.95916	5.12201	5.01202	16331	16563	12764	468	394	345	GO:0050695;GO:0016831;GO:0003984;GO:0009274;GO:0043231;GO:0042802;GO:0030445;GO:0061629;GO:0045944;GO:0006552;GO:0006572;GO:0050660;GO:0016829;GO:0009507;GO:0090180;GO:0019655;GO:0006067;GO:0019596;GO:0019752;GO:0009082;GO:0006091;GO:0006629;GO:0030976;GO:1903512;GO:0006631;GO:0047434;GO:0009098;GO:0030446;GO:0009635;GO:0005782;GO:0050177;GO:0009986;GO:0004737;GO:0005829;GO:0005737;GO:0071456;GO:…	MF;MF;MF;CC;CC;MF;CC;MF;BP;BP;BP;MF;MF;CC;BP;BP;BP;BP;BP;BP;BP;BP;MF;BP;BP;MF;BP;CC;BP;CC;MF;CC;MF;CC;CC;BP;MF;BP;BP;BP;BP;CC;BP;MF;MF;BP;BP;BP;BP;BP;BP;BP;BP;MF;MF;CC;CC;BP;BP;CC;BP;MF;CC;BP;MF;BP;CC;BP;MF;CC;MF;CC;MF;MF;CC;	benzoylformate decarboxylase activity;carboxy-lyase activity;acetolactate synthase activity;peptidoglycan-based cell wall;intracellular membrane-bounded organelle;identical protein binding;yeast-form cell wall;RNA polymerase II-specific DNA-binding transcription factor binding;positive regulation of transcription by RNA polymerase II;L-leucine catabolic process;tyrosine catabolic process;flavin a…	K01568	ko01110;ko00010;ko01100	Biosynthesis of secondary metabolites;Glycolysis / Gluconeogenesis;Metabolic pathways	pyruvate decarboxylase 1 isoform X2 [Oryza sativa Japonica Group]	PF02776.22	Thiamine pyrophosphate enzyme, N-terminal TPP binding domain	Pyruvate decarboxylase 1 OS=Oryza sativa subsp. indica OX=39946 GN=PDC1 PE=2 SV=1	3M4XE	EH	Belongs to the TPP enzyme family	COG3961	TPP-dependent 2-oxoacid decarboxylase, includes indolepyruvate decarboxylase	GHR	-	KOG1184	[EH]	Amino acid transport and metabolism; Coenzyme transport and metabolism;	Thiamine pyrophosphate-requiring enzyme	-
Os01g0159000	Os01g0159000	6.34758	3.26514	0	0	up	212.919	233.104	222.27	29.0794	28.8506	28.0508	10690	12078	9235	1600	1294	1123	GO:0045892;GO:0002237;GO:0042802;GO:0043565;GO:0010182;GO:0006351;GO:0010162;GO:0009733;GO:0009410;GO:0048653;GO:0009863;GO:0000976;GO:0009862;GO:0045893;GO:0071588;GO:0090571;GO:0098542;GO:0090575;GO:0005737;GO:0009753;GO:0046872;GO:0006952;GO:0042803;GO:0042742;GO:0009738;GO:0003700;GO:0009626;GO:0005516;GO:2000033;GO:0009909;GO:0003677;GO:0009751;GO:0000987;GO:0016787;GO:0005634;	BP;BP;MF;MF;BP;BP;BP;BP;BP;BP;BP;MF;BP;BP;BP;CC;BP;CC;CC;BP;MF;BP;MF;BP;BP;MF;BP;MF;BP;BP;MF;BP;MF;MF;CC;	negative regulation of DNA-templated transcription;response to molecule of bacterial origin;identical protein binding;sequence-specific DNA binding;sugar mediated signaling pathway;DNA-templated transcription;seed dormancy process;response to auxin;response to xenobiotic stimulus;anther development;salicylic acid mediated signaling pathway;transcription cis-regulatory region binding;systemic acqu…	-	-	-	protein DELAY OF GERMINATION 1 [Oryza sativa Japonica Group]	PF14144.10	Seed dormancy control	Protein DOG1-like 3 OS=Arabidopsis thaliana OX=3702 GN=DOGL3 PE=2 SV=1	3KYNE	S	Seed dormancy control	-	-	-	-	-	-	-	-	-
Os01g0559000	Os01g0559000	8.25776	3.2326	0	0	up	774.157	789.814	772.869	123.547	116.122	117.823	49840	51986	40875	7425	5775	5140	GO:0005737;GO:0045654;GO:0045893;GO:0061136;GO:0097598;GO:0061956;GO:0005634;GO:0007341;GO:0007286;GO:0005829;	CC;BP;BP;BP;CC;BP;CC;BP;BP;CC;	cytoplasm;positive regulation of megakaryocyte differentiation;positive regulation of DNA-templated transcription;regulation of proteasomal protein catabolic process;sperm cytoplasmic droplet;penetration of cumulus oophorus;nucleus;penetration of zona pellucida;spermatid development;cytosol;	-	-	-	PITH domain-containing protein 1 isoform X1 [Oryza sativa Japonica Group]	PF06201.17	PITH domain	PITH domain-containing protein 1 OS=Homo sapiens OX=9606 GN=PITHD1 PE=1 SV=1	3KS8R	O	PITH domain	-	-	-	-	KOG1730	[O]	Posttranslational modification, protein turnover, chaperones;	Thioredoxin-like protein	-
Os07g0544800	Os07g0544800	6.51295	2.6291	0	0	up	195.083	201.07	207.072	37.4538	40.8977	42.6788	7446	7921	6542	1567	1394	1299	GO:0009570;GO:0009344;GO:0009534;GO:0015979;GO:0009767;GO:0009535;GO:0009654;GO:0003729;GO:0031977;GO:0009543;GO:0019898;GO:0009507;GO:0009579;GO:0045156;GO:0005509;GO:0048046;GO:0009536;GO:0005829;	CC;CC;CC;BP;BP;CC;CC;MF;CC;CC;CC;CC;CC;MF;MF;CC;CC;CC;	chloroplast stroma;nitrite reductase complex [NAD(P)H];chloroplast thylakoid;photosynthesis;photosynthetic electron transport chain;chloroplast thylakoid membrane;photosystem II oxygen evolving complex;mRNA binding;thylakoid lumen;chloroplast thylakoid lumen;extrinsic component of membrane;chloroplast;thylakoid;electron transporter, transferring electrons within the cyclic electron transport path…	K08901	ko00195	Photosynthesis	oxygen-evolving enhancer protein 3, chloroplastic [Oryza sativa Japonica Group]	PF05757.15	Oxygen evolving enhancer protein 3 (PsbQ)	Oxygen-evolving enhancer protein 3, chloroplastic OS=Oryza sativa subsp. japonica OX=39947 GN=Os07g0544800 PE=2 SV=1	3KRUV	S	Oxygen-evolving enhancer protein	-	-	-	-	-	-	-	-	-
Os12g0111600	Os12g0111600	7.06424	3.74121	0	0	up	436.251	448.453	420.119	43.022	37.0313	40.4623	11575	12280	9225	1251	878	856	-	-	-	-	-	-	uncharacterized protein LOC4351298 [Oryza sativa Japonica Group]	PF04588.17	Hypoxia induced protein conserved region	-	3M1MF	S	Hypoxia induced protein conserved region	-	-	-	-	-	-	-	-	-
Os02g0787300	Os02g0787300	7.21149	1.43238	0	0	up	220.474	223.357	207.857	97.6382	99.4628	102.06	16454	17204	12839	7985	6628	6074	GO:0097110;GO:0005770;GO:0048870;GO:0008283;GO:0050821;GO:0009409;GO:0016604;GO:0001654;GO:0007298;GO:0071469;GO:0007254;GO:0033138;GO:0071507;GO:0060281;GO:0048313;GO:0050680;GO:0004712;GO:0042742;GO:0009875;GO:1902542;GO:0000935;GO:0005874;GO:0070374;GO:1903226;GO:0007362;GO:0043154;GO:0033314;GO:0019100;GO:1903358;GO:0042127;GO:0051321;GO:0048471;GO:0031435;GO:0060706;GO:0070375;GO:0032968;GO:…	MF;CC;BP;BP;BP;BP;CC;BP;BP;BP;BP;BP;BP;BP;BP;BP;MF;BP;BP;BP;CC;CC;BP;BP;BP;BP;BP;BP;BP;BP;BP;CC;MF;BP;BP;BP;BP;BP;BP;BP;MF;BP;CC;BP;BP;CC;BP;BP;BP;CC;MF;BP;BP;BP;BP;BP;BP;BP;BP;BP;BP;BP;BP;BP;CC;CC;BP;MF;BP;CC;CC;BP;BP;MF;MF;BP;BP;BP;BP;BP;CC;BP;BP;BP;CC;BP;BP;BP;BP;BP;CC;BP;CC;MF;CC;CC;BP;BP;BP;BP;BP;BP;BP;BP;BP;MF;BP;MF;BP;BP;MF;BP;BP;BP;BP;MF;BP;BP;BP;BP;MF;BP;BP;BP;BP;CC;MF;BP;BP;BP;BP;BP;BP;…	scaffold protein binding;late endosome;cell motility;cell population proliferation;protein stabilization;response to cold;nuclear body;eye development;border follicle cell migration;cellular response to alkaline pH;JNK cascade;positive regulation of peptidyl-serine phosphorylation;pheromone response MAPK cascade;regulation of oocyte development;Golgi inheritance;negative regulation of epithelial …	K13413	ko04626;ko04075;ko04016	Plant-pathogen interaction;Plant hormone signal transduction;MAPK signaling pathway - plant	mitogen-activated protein kinase kinase 5 [Oryza sativa Japonica Group]	PF00069.29	Protein kinase domain	Mitogen-activated protein kinase kinase 4 OS=Arabidopsis thaliana OX=3702 GN=MKK4 PE=1 SV=1	3KYIA	T	belongs to the protein kinase superfamily	COG0515	Serine/threonine protein kinase	T	Signal transduction mechanisms	KOG0581	[T]	Signal transduction mechanisms;	Mitogen-activated protein kinase kinase (MAP2K)	-
Os10g0546400	Os10g0546400	6.44085	2.10678	0	0	up	157.993	164.348	156.962	45.289	46.6078	45.9736	5435	5834	4469	1707	1432	1261	GO:0004860;GO:0071901;GO:0004861;GO:0007049;GO:0005634;	MF;BP;MF;BP;CC;	protein kinase inhibitor activity;negative regulation of protein serine/threonine kinase activity;cyclin-dependent protein serine/threonine kinase inhibitor activity;cell cycle;nucleus;	-	-	-	cyclin-dependent protein kinase inhibitor SMR1 [Oryza sativa Japonica Group]	PF19779.3	Family of unknown function (DUF6264)	Cyclin-dependent protein kinase inhibitor SMR1 OS=Oryza sativa subsp. japonica OX=39947 GN=SMR1 PE=2 SV=1	3M164	S	Cyclin-dependent protein kinase inhibitor	-	-	-	-	-	-	-	-	-
Os03g0776000	Os03g0776000	6.7482	1.97418	0	0	up	191.606	188.625	187.871	58.0877	59.4593	61.6298	17123	17397	13895	5689	4745	4392	GO:0006094;GO:0097367;GO:0050832;GO:0004347;GO:0007611;GO:0043524;GO:0001707;GO:0048029;GO:0010595;GO:0034101;GO:0005829;GO:0005737;GO:0035994;GO:0008083;GO:0016853;GO:0002639;GO:0005125;GO:0060170;GO:0042593;GO:0006096;GO:0035902;GO:0005615;GO:0009536;GO:0032570;GO:0031625;GO:0033574;GO:0051156;GO:0001701;GO:0046686;GO:0032355;GO:0005886;	BP;MF;BP;MF;BP;BP;BP;MF;BP;BP;CC;CC;BP;MF;MF;BP;MF;CC;BP;BP;BP;CC;CC;BP;MF;BP;BP;BP;BP;BP;CC;	gluconeogenesis;carbohydrate derivative binding;defense response to fungus;glucose-6-phosphate isomerase activity;learning or memory;negative regulation of neuron apoptotic process;mesoderm formation;monosaccharide binding;positive regulation of endothelial cell migration;erythrocyte homeostasis;cytosol;cytoplasm;response to muscle stretch;growth factor activity;isomerase activity;positive regula…	K01810	ko01200;ko00500;ko01100;ko00520;ko00010;ko01110;ko00030	Carbon metabolism;Starch and sucrose metabolism;Metabolic pathways;Amino sugar and nucleotide sugar metabolism;Glycolysis / Gluconeogenesis;Biosynthesis of secondary metabolites;Pentose phosphate pathway	glucose-6-phosphate isomerase, cytosolic A [Oryza sativa Japonica Group]	PF00342.23	Phosphoglucose isomerase	Glucose-6-phosphate isomerase, cytosolic A OS=Oryza sativa subsp. japonica OX=39947 GN=Os03g0776000 PE=1 SV=2	3KP5A	G	Belongs to the GPI family	COG0166	Glucose-6-phosphate isomerase	G	Carbohydrate transport and metabolism	KOG2446	[G]	Carbohydrate transport and metabolism;	Glucose-6-phosphate isomerase	-
Os01g0665300	Os01g0665300	6.27122	1.92004	0	0	up	141.312	133.876	127.353	42.4872	43.1125	43.9199	10734	10506	8017	3589	2986	2712	GO:0009651;GO:0004721;GO:0070972;GO:0001836;GO:0031965;GO:0045039;GO:0051233;GO:1903293;GO:0007005;GO:0005635;GO:0043021;GO:0005743;GO:0005134;GO:0001933;GO:0030514;GO:0051783;GO:0005829;GO:0005811;GO:0019900;GO:0034067;GO:0046889;GO:0007474;GO:0071763;GO:0060322;GO:0071071;GO:0008420;GO:0006972;GO:0045665;GO:0031430;GO:0023052;GO:0006470;GO:0048477;GO:0007077;GO:0030154;GO:0032991;GO:0007276;GO:…	BP;MF;BP;BP;CC;BP;CC;CC;BP;CC;MF;CC;MF;BP;BP;BP;CC;CC;MF;BP;BP;BP;BP;BP;BP;MF;BP;BP;CC;BP;BP;BP;BP;BP;CC;BP;BP;BP;BP;CC;BP;MF;BP;BP;BP;MF;BP;CC;BP;BP;CC;BP;CC;BP;CC;MF;CC;BP;CC;BP;CC;BP;BP;MF;BP;BP;CC;BP;MF;CC;CC;MF;BP;MF;CC;BP;MF;BP;BP;BP;BP;BP;CC;BP;MF;MF;BP;BP;MF;MF;CC;BP;MF;BP;MF;CC;BP;BP;CC;MF;BP;CC;CC;MF;BP;CC;CC;BP;CC;	response to salt stress;phosphoprotein phosphatase activity;protein localization to endoplasmic reticulum;release of cytochrome c from mitochondria;nuclear membrane;protein insertion into mitochondrial inner membrane;spindle midzone;phosphatase complex;mitochondrion organization;nuclear envelope;ribonucleoprotein complex binding;mitochondrial inner membrane;interleukin-2 receptor binding;negative…	K17616	-	-	CTD small phosphatase-like protein 2 [Oryza sativa Japonica Group]	PF03031.22	NLI interacting factor-like phosphatase	CTD small phosphatase-like protein 2 OS=Dictyostelium discoideum OX=44689 GN=ctdspl2 PE=3 SV=1	3KX7G	K	catalytic domain of ctd-like phosphatases	COG5190	TFIIF-interacting CTD phosphatase, includes NLI-interacting factor	K	Transcription	KOG1605	[K]	Transcription;	TFIIF-interacting CTD phosphatase, including NLI-interacting factor (involved in RNA polymerase II regulation)	-
Os05g0344200	Os05g0344200	9.8336	1.75039	0	0	up	1488.13	1540.97	1478.05	553.87	545.355	559.527	51953	55522	42706	21189	17001	15576	GO:0042651;GO:0005737;GO:0071456;GO:0009617;GO:0003677;GO:0045893;GO:0009644;GO:0010196;GO:0009414;GO:0005634;GO:0005829;	CC;CC;BP;BP;MF;BP;BP;BP;BP;CC;CC;	thylakoid membrane;cytoplasm;cellular response to hypoxia;response to bacterium;DNA binding;positive regulation of DNA-templated transcription;response to high light intensity;nonphotochemical quenching;response to water deprivation;nucleus;cytosol;	-	-	-	protein EARLY RESPONSIVE TO DEHYDRATION 15 [Oryza sativa Japonica Group]	PF07145.19	Ataxin-2 C-terminal region	Protein EARLY RESPONSIVE TO DEHYDRATION 15 OS=Glycine max OX=3847 GN=ERD15 PE=2 SV=1	3M1DB	S	Protein EARLY RESPONSIVE TO DEHYDRATION 15-like	-	-	-	-	-	-	-	-	-
Os01g0884300	Os01g0884300	6.64494	2.35858	0	0	up	219.031	196.936	188.029	49.2505	48.0669	48.4867	13276	12319	9432	3271	2602	2344	GO:0009651;GO:0009611;GO:0009737;GO:0002237;GO:1900103;GO:0043565;GO:0050832;GO:0045814;GO:0005730;GO:0031965;GO:0009834;GO:0090058;GO:0051091;GO:0048653;GO:0071555;GO:1902074;GO:0031347;GO:0000976;GO:0009409;GO:0009723;GO:0009962;GO:0043068;GO:0098542;GO:0009753;GO:1900055;GO:0019900;GO:0009615;GO:1901002;GO:0009873;GO:0051782;GO:0090602;GO:0009744;GO:0045770;GO:0043067;GO:0009867;GO:0010365;GO:…	BP;BP;BP;BP;BP;MF;BP;BP;CC;CC;BP;BP;BP;BP;BP;BP;BP;MF;BP;BP;BP;BP;BP;BP;BP;MF;BP;BP;BP;BP;BP;BP;BP;BP;BP;BP;BP;BP;CC;BP;BP;MF;BP;BP;BP;BP;BP;MF;BP;BP;BP;BP;BP;BP;BP;BP;BP;CC;BP;BP;BP;BP;BP;BP;BP;BP;BP;BP;BP;BP;BP;BP;BP;BP;BP;BP;BP;BP;BP;BP;BP;BP;BP;BP;BP;BP;BP;BP;BP;BP;CC;BP;BP;BP;BP;BP;BP;BP;BP;BP;BP;BP;BP;MF;BP;BP;CC;BP;BP;BP;BP;MF;BP;BP;CC;CC;BP;BP;BP;MF;MF;BP;BP;BP;BP;MF;BP;MF;BP;BP;BP;BP;BP;…	response to salt stress;response to wounding;response to abscisic acid;response to molecule of bacterial origin;positive regulation of endoplasmic reticulum unfolded protein response;sequence-specific DNA binding;defense response to fungus;negative regulation of gene expression, epigenetic;nucleolus;nuclear membrane;plant-type secondary cell wall biogenesis;metaxylem development;positive regulati…	-	-	-	NAC domain-containing protein 48 [Oryza sativa Japonica Group]	PF02365.19	No apical meristem (NAM) protein	NAC domain-containing protein 48 OS=Oryza sativa subsp. japonica OX=39947 GN=NAC048 PE=1 SV=1	3KY1S	K	NAC domain-containing protein	-	-	-	-	-	-	-	-	NAC
Os12g0113500	Os12g0113500	6.49815	1.82216	0	0	up	158.585	148.961	144.426	53.773	53.6859	51.3336	12745	12363	9617	4717	3844	3280	GO:0009651;GO:0009611;GO:0009737;GO:0050832;GO:0006907;GO:0005730;GO:0090176;GO:0051592;GO:0010118;GO:0009408;GO:0031965;GO:0004715;GO:0044877;GO:0030182;GO:0007005;GO:1902074;GO:0000144;GO:0008283;GO:0044182;GO:0140677;GO:0009409;GO:0008289;GO:0061178;GO:0003729;GO:1990044;GO:0045820;GO:1904428;GO:0051298;GO:0010332;GO:0005829;GO:0032007;GO:0000152;GO:1900055;GO:0050995;GO:0075319;GO:0019900;GO:…	BP;BP;BP;BP;BP;CC;BP;BP;BP;BP;CC;MF;MF;BP;BP;BP;CC;BP;BP;MF;BP;MF;BP;MF;BP;BP;BP;BP;BP;CC;BP;CC;BP;BP;BP;MF;BP;BP;BP;BP;BP;BP;BP;MF;BP;BP;BP;BP;CC;BP;BP;BP;BP;BP;BP;BP;MF;BP;BP;BP;BP;BP;BP;BP;CC;BP;BP;BP;MF;BP;CC;BP;BP;BP;BP;CC;BP;BP;BP;CC;BP;MF;BP;BP;BP;CC;BP;BP;BP;BP;BP;BP;BP;MF;BP;BP;BP;CC;BP;BP;MF;BP;CC;BP;BP;BP;BP;CC;MF;BP;BP;BP;BP;BP;MF;BP;BP;CC;BP;BP;BP;BP;BP;BP;BP;CC;CC;CC;BP;BP;BP;MF;BP;…	response to salt stress;response to wounding;response to abscisic acid;defense response to fungus;pinocytosis;nucleolus;microtubule cytoskeleton organization involved in establishment of planar polarity;response to calcium ion;stomatal movement;response to heat;nuclear membrane;non-membrane spanning protein tyrosine kinase activity;protein-containing complex binding;neuron differentiation;mitocho…	K07198	-	-	cBL-interacting protein kinase 14 [Oryza sativa Japonica Group]	PF00069.29	Protein kinase domain	CBL-interacting protein kinase 14 OS=Oryza sativa subsp. japonica OX=39947 GN=CIPK14 PE=2 SV=1	3M4CV	T	Non-specific serine threonine protein kinase	COG5010	Flp pilus assembly protein TadD, contains TPR repeats	UW	-	KOG0583	[T]	Signal transduction mechanisms;	Serine/threonine protein kinase	-
Os07g0412100	Os07g0412100	5.41613	2.35838	0	0	up	81.7815	85.1265	86.0028	19.0155	21.5849	20.6132	7265	7805	6323	1850	1711	1459	GO:0019863;GO:0019252;GO:0009569;GO:0005978;GO:0009011;GO:0005982;GO:0004373;GO:0009501;GO:0043531;GO:0009507;GO:0009960;GO:0033201;GO:0009536;GO:0009570;GO:0102502;GO:0010021;GO:0005829;	MF;BP;CC;BP;MF;BP;MF;CC;MF;CC;BP;MF;CC;CC;MF;BP;CC;	IgE binding;starch biosynthetic process;chloroplast starch grain;glycogen biosynthetic process;alpha-1,4-glucan glucosyltransferase (ADP-glucose donor) activity;starch metabolic process;alpha-1,4-glucan glucosyltransferase (UDP-glucose donor) activity;amyloplast;ADP binding;chloroplast;endosperm development;obsolete alpha-1,4-glucan synthase activity;plastid;chloroplast stroma;obsolete ADP-glucos…	K13679	ko00500;ko01100;ko01110	Starch and sucrose metabolism;Metabolic pathways;Biosynthesis of secondary metabolites	granule-bound starch synthase 1b, chloroplastic/amyloplastic [Oryza sativa Japonica Group]	PF08323.15	Starch synthase catalytic domain	Granule-bound starch synthase 1b, chloroplastic/amyloplastic (Fragment) OS=Hordeum vulgare OX=4513 PE=1 SV=1	3KYV6	H	Belongs to the glycosyltransferase 1 family. Bacterial plant glycogen synthase subfamily	COG0297	Glycogen synthase	G	Carbohydrate transport and metabolism	-	-	-	-	-
Os03g0386000	Os03g0386000	3.12627	4.06445	0	0	up	25.9934	25.6033	24.5855	1.87678	1.86521	1.92655	2801	2920	2313	207	173	197	GO:0090129;GO:0042073;GO:0006094;GO:0071339;GO:0036166;GO:0007219;GO:0072344;GO:0005730;GO:0036064;GO:0072686;GO:0045815;GO:0061630;GO:0097361;GO:0007094;GO:0030426;GO:0015630;GO:0009560;GO:1990716;GO:0010976;GO:0044545;GO:0051445;GO:0008283;GO:0008352;GO:0005635;GO:0044182;GO:1905786;GO:0040020;GO:0003714;GO:0044114;GO:0047496;GO:0003351;GO:1904672;GO:0007026;GO:0002183;GO:0007281;GO:0000124;GO:…	BP;BP;BP;CC;BP;BP;BP;CC;CC;CC;BP;MF;CC;BP;CC;CC;BP;CC;BP;CC;BP;BP;CC;CC;BP;BP;BP;MF;BP;BP;BP;BP;BP;BP;BP;CC;BP;BP;MF;CC;CC;BP;BP;CC;CC;BP;BP;CC;CC;MF;BP;BP;CC;CC;BP;BP;CC;BP;CC;BP;BP;CC;MF;MF;BP;BP;BP;MF;BP;BP;MF;BP;CC;MF;CC;BP;CC;BP;BP;BP;MF;MF;BP;CC;BP;BP;MF;BP;BP;CC;CC;MF;CC;BP;CC;CC;BP;BP;BP;BP;BP;BP;MF;BP;BP;MF;CC;BP;BP;BP;CC;BP;BP;BP;CC;BP;CC;CC;CC;CC;MF;BP;BP;BP;BP;BP;CC;CC;BP;MF;BP;CC;CC;…	positive regulation of synapse maturation;intraciliary transport;gluconeogenesis;MLL1 complex;phenotypic switching;Notch signaling pathway;rescue of stalled ribosome;nucleolus;ciliary basal body;mitotic spindle;transcription initiation-coupled chromatin remodeling;ubiquitin protein ligase activity;cytosolic [4Fe-4S] assembly targeting complex;mitotic spindle assembly checkpoint signaling;growth c…	-	-	-	uncharacterized WD repeat-containing protein C2A9.03 isoform X1 [Oryza sativa Japonica Group]	PF00400.36	WD domain, G-beta repeat	Uncharacterized WD repeat-containing protein C2A9.03 OS=Schizosaccharomyces pombe (strain 972 / ATCC 24843) OX=284812 GN=SPBC2A9.03 PE=4 SV=2	3KUW4	S	WD domain, G-beta repeat	COG2319	WD40 repeat	R	General function prediction only	-	-	-	-	-
Os07g0227600	Os07g0227600	6.00991	2.62786	0	0	up	144.672	142.421	135.717	27.1255	28.9753	28.7377	4879	4957	3788	1003	873	773	GO:0009651;GO:0009611;GO:0009737;GO:0043565;GO:0050832;GO:0045595;GO:0009408;GO:0009834;GO:0010087;GO:0031347;GO:1902074;GO:0000976;GO:0009409;GO:0009723;GO:0016604;GO:2000280;GO:0005829;GO:0009753;GO:0048528;GO:0071454;GO:0009873;GO:0048510;GO:0051707;GO:0042742;GO:0009867;GO:0005634;GO:0009908;GO:0009751;GO:0009414;GO:0009788;GO:0006355;GO:0009617;GO:0009861;GO:0048364;GO:0062211;GO:0009877;GO:…	BP;BP;BP;MF;BP;BP;BP;BP;BP;BP;BP;MF;BP;BP;CC;BP;CC;BP;BP;BP;BP;BP;BP;BP;BP;CC;BP;BP;BP;BP;BP;BP;BP;BP;BP;BP;BP;BP;BP;BP;BP;BP;BP;BP;BP;BP;BP;BP;BP;BP;BP;BP;BP;BP;BP;BP;BP;BP;BP;BP;BP;BP;BP;BP;CC;BP;BP;BP;BP;BP;BP;BP;MF;BP;BP;BP;BP;BP;BP;BP;BP;MF;BP;BP;BP;BP;BP;BP;BP;BP;BP;BP;BP;BP;BP;BP;BP;MF;BP;BP;BP;BP;BP;MF;BP;CC;	response to salt stress;response to wounding;response to abscisic acid;sequence-specific DNA binding;defense response to fungus;regulation of cell differentiation;response to heat;plant-type secondary cell wall biogenesis;phloem or xylem histogenesis;regulation of defense response;response to salt;transcription cis-regulatory region binding;response to cold;response to ethylene;nuclear body;regul…	-	-	-	formin-like protein 3 [Oryza sativa Japonica Group]	PF00847.24	AP2 domain	Ethylene-responsive transcription factor CRF4 OS=Arabidopsis thaliana OX=3702 GN=CRF4 PE=1 SV=2	3M6WD	-	-	-	-	-	-	-	-	-	-	AP2/ERF-ERF
Os01g0935600	Os01g0935600	3.84766	2.68779	0	0	up	28.6475	31.1144	29.3823	5.96686	5.66772	5.6258	3196	3579	2701	713	561	500	GO:0030154;GO:0005576;GO:0007283;GO:0003824;GO:0005975;	BP;CC;BP;MF;BP;	cell differentiation;extracellular region;spermatogenesis;catalytic activity;carbohydrate metabolic process;	-	ko00240;ko01100	Pyrimidine metabolism;Metabolic pathways	spermatogenesis-associated protein 20 isoform X2 [Oryza sativa Japonica Group]	PF03190.19	Protein of unknown function, DUF255	Spermatogenesis-associated protein 20 OS=Homo sapiens OX=9606 GN=SPATA20 PE=2 SV=3	3KM2F	O	Protein of unknown function, DUF255	COG1331	Uncharacterized conserved protein YyaL, SSP411 family, contains thoiredoxin and six-hairpin glycosidase-like domains	R	General function prediction only	KOG2244	[R]	General function prediction only;	Highly conserved protein containing a thioredoxin domain	-
Os01g0182600	Os01g0182600	7.27218	-1.51675	0	0	down	84.6924	81.1675	78.6219	284.115	292.316	289.956	14105	13951	10825	51844	43450	38498	GO:0048586;GO:0030154;GO:0005737;GO:0010378;GO:0048578;GO:0009585;GO:0009908;GO:0009637;GO:0009409;GO:0042752;GO:0048511;GO:0005654;GO:0005634;GO:0010218;GO:0006355;GO:0042542;GO:0007623;	BP;BP;CC;BP;BP;BP;BP;BP;BP;BP;BP;CC;CC;BP;BP;BP;BP;	regulation of long-day photoperiodism, flowering;cell differentiation;cytoplasm;temperature compensation of the circadian clock;positive regulation of long-day photoperiodism, flowering;red, far-red light phototransduction;flower development;response to blue light;response to cold;regulation of circadian rhythm;rhythmic process;nucleoplasm;nucleus;response to far red light;regulation of DNA-templ…	K12124	ko04712	Circadian rhythm - plant	protein GIGANTEA [Oryza sativa Japonica Group]	-	-	Protein GIGANTEA OS=Oryza sativa subsp. japonica OX=39947 GN=GI PE=2 SV=2	3KM0T	S	Gigantea-like	-	-	-	-	-	-	-	-	-
Os10g0159033	Os10g0159033	3.91335	4.72025	0	0	up	62.9908	58.2429	57.4913	2.89336	3.02184	2.36993	2105	2008	1590	106	91	64	-	-	-	-	-	-	uncharacterized protein LOC4325434 [Oryza sativa Japonica Group]	PF09425.14	Jas motif	-	-	-	-	-	-	-	-	-	-	-	-	-
Os01g0788200	Os01g0788200	5.02043	3.61237	0	0	up	95.3983	99.7149	96.8566	10.0176	11.2069	8.14843	2842	3066	2388	327	299	194	GO:0051028;GO:0061608;GO:0042802;GO:0031965;GO:0005643;GO:0015031;GO:0042307;GO:0005635;GO:0090204;GO:0005640;GO:0005637;GO:0005829;GO:0005737;GO:0006611;GO:0044613;GO:0031267;GO:0017056;GO:0006606;GO:0006913;GO:0005634;GO:0070062;GO:0005654;GO:1904046;	BP;MF;MF;CC;CC;BP;BP;CC;BP;CC;CC;CC;CC;BP;CC;MF;MF;BP;BP;CC;CC;CC;BP;	mRNA transport;nuclear import signal receptor activity;identical protein binding;nuclear membrane;nuclear pore;protein transport;positive regulation of protein import into nucleus;nuclear envelope;protein localization to nuclear pore;nuclear outer membrane;nuclear inner membrane;cytosol;cytoplasm;protein export from nucleus;nuclear pore central transport channel;small GTPase binding;structural co…	-	-	-	nuclear transport factor 2B [Oryza sativa Japonica Group]	PF02136.24	Nuclear transport factor 2 (NTF2) domain	Nuclear transport factor 2B OS=Arabidopsis thaliana OX=3702 GN=NTF2B PE=1 SV=1	3M0G5	U	Nuclear transport factor 2 (NTF2) domain	-	-	-	-	KOG2104	[U]	Intracellular trafficking, secretion, and vesicular transport;	Nuclear transport factor 2	-
Os03g0188400	Os03g0188400	3.91527	3.68039	0	0	up	43.7771	42.9921	42.5015	3.93168	3.94123	4.64822	2282	2313	1833	225	184	194	GO:0009631;GO:0045597;GO:0043565;GO:0010444;GO:0048653;GO:0090547;GO:0000976;GO:0009913;GO:0045893;GO:0010052;GO:0010374;GO:0048657;GO:0001216;GO:0047484;GO:0005829;GO:0006970;GO:0048654;GO:0046983;GO:0042803;GO:0051782;GO:0006355;GO:0003700;GO:2000038;GO:0003677;GO:0010377;GO:0005634;	BP;BP;MF;BP;BP;BP;MF;BP;BP;BP;BP;BP;MF;BP;CC;BP;BP;MF;MF;BP;BP;MF;BP;MF;BP;CC;	cold acclimation;positive regulation of cell differentiation;sequence-specific DNA binding;guard mother cell differentiation;anther development;response to low humidity;transcription cis-regulatory region binding;epidermal cell differentiation;positive regulation of DNA-templated transcription;guard cell differentiation;stomatal complex development;anther wall tapetum cell differentiation;DNA-bin…	-	-	-	transcription factor bHLH96 [Oryza sativa Japonica Group]	PF00010.30	Helix-loop-helix DNA-binding domain	Transcription factor bHLH96 OS=Arabidopsis thaliana OX=3702 GN=BHLH96 PE=1 SV=1	3KSMX	K	transcription factor	-	-	-	-	-	-	-	-	bHLH
Os01g0719100	Os01g0719100	8.2892	2.6328	0	0	up	699.603	692.109	695.837	142.767	142.061	133.648	56681	57586	46553	12665	10157	8556	GO:0002039;GO:0043231;GO:0005102;GO:0072344;GO:0043161;GO:0061630;GO:0016874;GO:0016740;GO:0010039;GO:0070987;GO:0034756;GO:1900425;GO:0016020;GO:0008270;GO:0031398;GO:0005506;GO:1902456;GO:0000151;GO:0005829;GO:0005737;GO:0071456;GO:0004842;GO:0060586;GO:0051865;GO:0033212;GO:0006952;GO:0016607;GO:0042803;GO:0098711;GO:0005783;GO:0010106;GO:0006511;GO:0006879;GO:0005654;GO:0032436;GO:0005634;GO:…	MF;CC;MF;BP;BP;MF;MF;MF;BP;BP;BP;BP;CC;MF;BP;MF;BP;CC;CC;CC;BP;MF;BP;BP;BP;BP;CC;MF;BP;CC;BP;BP;BP;CC;BP;CC;BP;	p53 binding;intracellular membrane-bounded organelle;signaling receptor binding;rescue of stalled ribosome;proteasome-mediated ubiquitin-dependent protein catabolic process;ubiquitin protein ligase activity;ligase activity;transferase activity;response to iron ion;error-free translesion synthesis;regulation of iron ion transport;negative regulation of defense response to bacterium;membrane;zinc i…	K10144	ko04120	Ubiquitin mediated proteolysis	probable E3 ubiquitin-protein ligase RZFP34 [Oryza sativa Japonica Group]	PF14599.10	Zinc-ribbon	Probable E3 ubiquitin-protein ligase RZFP34 OS=Oryza sativa subsp. japonica OX=39947 GN=RZFP34 PE=2 SV=1	3KQQR	O	RING finger and CHY zinc finger domain-containing protein	-	-	-	-	KOG1940	[R]	General function prediction only;	Zn-finger protein	-
Os01g0511100	Os01g0511100	5.73435	3.32461	0	0	up	149.159	145.905	145.9	18.3942	17.3984	18.6888	6102	6161	4940	825	636	610	GO:0005737;GO:0016208;GO:0005829;GO:0005524;GO:0005886;	CC;MF;CC;MF;CC;	cytoplasm;AMP binding;cytosol;ATP binding;plasma membrane;	-	-	-	universal stress protein A-like protein [Oryza sativa Japonica Group]	PF00582.30	Universal stress protein family	Universal stress protein A-like protein OS=Arabidopsis thaliana OX=3702 GN=At3g01520 PE=1 SV=2	3M009	T	Universal stress protein A-like protein	COG0589	Nucleotide-binding universal stress protein, UspA family	T	Signal transduction mechanisms	-	-	-	-	-
Os07g0694700	Os07g0694700	6.57415	1.90991	0	0	up	156.265	173.535	162.585	55.1354	50.9306	56.1716	6890	7896	5933	2664	2005	1975	GO:0004601;GO:0009631;GO:0009793;GO:0004130;GO:0005576;GO:0005778;GO:0009408;GO:0009579;GO:0009507;GO:0009506;GO:0004096;GO:0034599;GO:0070301;GO:0005759;GO:0000302;GO:0009534;GO:0071588;GO:0009535;GO:0016020;GO:0006979;GO:0005758;GO:0140825;GO:0005829;GO:0005737;GO:0046872;GO:0005773;GO:0006952;GO:0034614;GO:0046409;GO:0009845;GO:0042744;GO:0016688;GO:0009570;GO:0000325;GO:0005777;GO:0009536;GO:…	MF;BP;BP;MF;CC;CC;BP;CC;CC;CC;MF;BP;BP;CC;BP;CC;BP;CC;CC;BP;CC;MF;CC;CC;MF;CC;BP;BP;MF;BP;BP;MF;CC;CC;CC;CC;CC;BP;BP;MF;CC;BP;CC;CC;CC;BP;CC;	peroxidase activity;cold acclimation;embryo development ending in seed dormancy;cytochrome-c peroxidase activity;extracellular region;peroxisomal membrane;response to heat;thylakoid;chloroplast;plasmodesma;catalase activity;cellular response to oxidative stress;cellular response to hydrogen peroxide;mitochondrial matrix;response to reactive oxygen species;chloroplast thylakoid;hydrogen peroxide m…	K00434	ko00480;ko00053;ko01100	Glutathione metabolism;Ascorbate and aldarate metabolism;Metabolic pathways	L-ascorbate peroxidase 2, cytosolic [Oryza sativa Japonica Group]	PF00141.27	Peroxidase	L-ascorbate peroxidase 2, cytosolic OS=Oryza sativa subsp. japonica OX=39947 GN=APX2 PE=1 SV=1	3KV78	E	Belongs to the peroxidase family	COG2114	Adenylate cyclase, class 3	T	Signal transduction mechanisms	-	-	-	-	-
Os09g0491740	Os09g0491740	6.0659	1.56693	0	0	up	107.171	97.4547	101.445	43.6634	43.0168	41.1402	9982	9368	7820	4457	3578	3056	GO:0005789;GO:0140964;GO:0010311;GO:0010329;GO:0009733;GO:0005739;GO:0009734;GO:0080162;GO:0040009;	CC;BP;BP;MF;BP;CC;BP;BP;BP;	endoplasmic reticulum membrane;intracellular auxin homeostasis;lateral root formation;auxin efflux transmembrane transporter activity;response to auxin;mitochondrion;auxin-activated signaling pathway;endoplasmic reticulum to cytosol auxin transport;regulation of growth rate;	K24139	-	-	protein PIN-LIKES 3 [Oryza sativa Japonica Group]	PF03547.22	Membrane transport protein	Protein PIN-LIKES 1 OS=Arabidopsis thaliana OX=3702 GN=PILS1 PE=2 SV=1	3KVSY	S	Membrane transport protein	-	-	-	-	KOG2722	[S]	Function unknown;	Predicted membrane protein	-
Os01g0720700	Os01g0720700	9.49993	1.44662	0	0	up	1062.23	1098.33	1057.65	488.37	485.91	487.642	59571	63570	49089	30012	24332	21806	GO:0009001;GO:0019344;GO:0009399;GO:0009103;GO:0009242;GO:0009507;GO:0000103;GO:0019877;GO:0006535;GO:0010165;GO:0008270;GO:0008374;GO:0006563;GO:0016407;GO:0005829;GO:0005737;GO:0031470;GO:0045228;GO:0016413;GO:0009333;GO:0043886;GO:0009087;GO:0009970;GO:0005739;GO:0047200;GO:0009089;GO:0005634;GO:0016746;	MF;BP;BP;BP;BP;CC;BP;BP;BP;BP;MF;MF;BP;MF;CC;CC;CC;BP;MF;CC;MF;BP;BP;CC;MF;BP;CC;MF;	serine O-acetyltransferase activity;cysteine biosynthetic process;nitrogen fixation;lipopolysaccharide biosynthetic process;colanic acid biosynthetic process;chloroplast;sulfate assimilation;diaminopimelate biosynthetic process;cysteine biosynthetic process from serine;response to X-ray;zinc ion binding;O-acyltransferase activity;L-serine metabolic process;acetyltransferase activity;cytosol;cytop…	K00640	ko01100;ko01200;ko00920;ko01110;ko01230;ko00270	Metabolic pathways;Carbon metabolism;Sulfur metabolism;Biosynthesis of secondary metabolites;Biosynthesis of amino acids;Cysteine and methionine metabolism	serine O-acetyltransferase 1 [Oryza sativa Japonica Group]	PF06426.18	Serine acetyltransferase, N-terminal	Probable serine acetyltransferase 1 OS=Oryza sativa subsp. japonica OX=39947 GN=SAT1 PE=2 SV=1	3KWWY	E	Serine acetyltransferase, N-terminal	COG1045	Serine acetyltransferase	E	Amino acid transport and metabolism	KOG4750	[E]	Amino acid transport and metabolism;	Serine O-acetyltransferase	-
Os05g0469701	Os05g0469701	2.87671	4.47901	0	0	up	25.522	21.4029	22.0673	1.39114	1.30648	1.07678	1915	1658	1371	115	88	65	-	-	-	-	-	-	-	-	-	-	-	-	-	-	-	-	-	-	-	-	-	-
Os03g0218500	Os03g0218500	4.41907	2.71595	0	0	up	45.622	46.8031	46.4517	9.25164	8.61882	8.19233	4032	4269	3398	896	681	578	GO:0042147;GO:0021680;GO:0030968;GO:0030900;GO:0097718;GO:0050832;GO:0072318;GO:0005730;GO:0005770;GO:0098880;GO:0009408;GO:0031965;GO:0006402;GO:0044849;GO:0030182;GO:0005793;GO:0051085;GO:0051082;GO:0008180;GO:0001618;GO:0099020;GO:0010976;GO:0140662;GO:0005764;GO:0008088;GO:1903265;GO:0050821;GO:0071236;GO:0005776;GO:0001786;GO:0003714;GO:0009409;GO:1904313;GO:0071383;GO:0003729;GO:0043202;GO:…	BP;BP;BP;BP;MF;BP;BP;CC;CC;BP;BP;CC;BP;BP;BP;CC;BP;MF;CC;MF;CC;BP;MF;CC;BP;BP;BP;BP;CC;MF;MF;BP;BP;BP;MF;CC;CC;BP;BP;MF;BP;BP;CC;CC;BP;CC;CC;BP;CC;CC;CC;BP;BP;CC;MF;BP;BP;BP;BP;BP;BP;BP;CC;CC;MF;BP;MF;MF;BP;BP;BP;CC;BP;BP;BP;CC;BP;BP;BP;CC;BP;CC;BP;CC;BP;BP;BP;CC;BP;BP;CC;BP;CC;BP;BP;BP;BP;MF;BP;CC;BP;BP;BP;BP;BP;MF;BP;CC;CC;BP;BP;CC;MF;BP;CC;BP;BP;MF;BP;CC;CC;CC;BP;CC;BP;CC;CC;CC;CC;BP;CC;BP;BP;…	retrograde transport, endosome to Golgi;cerebellar Purkinje cell layer development;endoplasmic reticulum unfolded protein response;forebrain development;disordered domain specific binding;defense response to fungus;clathrin coat disassembly;nucleolus;late endosome;maintenance of postsynaptic specialization structure;response to heat;nuclear membrane;mRNA catabolic process;estrous cycle;neuron dif…	K09489	-	-	heat shock 70 kDa protein 8 [Oryza sativa Japonica Group]	PF00012.24	Hsp70 protein	Heat shock 70 kDa protein 8 OS=Arabidopsis thaliana OX=3702 GN=HSP70-8 PE=1 SV=1	3KTEC	O	Belongs to the heat shock protein 70 family	COG0443	Molecular chaperone DnaK (HSP70)	O	Posttranslational modification, protein turnover, chaperones	KOG0101	[O]	Posttranslational modification, protein turnover, chaperones;	Molecular chaperones HSP70/HSC70, HSP70 superfamily	-
Os04g0561600	Os04g0561600	6.06862	1.86802	0	0	up	114.136	115.857	109.995	39.5612	36.8486	38.8737	4729	4954	3772	1796	1363	1285	GO:0005737;GO:0034599;GO:0006366;GO:0005813;GO:0005634;GO:0005886;GO:0006351;GO:0003713;GO:0003723;GO:0051301;GO:0007049;GO:0030496;GO:0005829;	CC;BP;BP;CC;CC;CC;BP;MF;MF;BP;BP;CC;CC;	cytoplasm;cellular response to oxidative stress;transcription by RNA polymerase II;centrosome;nucleus;plasma membrane;DNA-templated transcription;transcription coactivator activity;RNA binding;cell division;cell cycle;midbody;cytosol;	-	-	-	coiled-coil domain-containing protein 124 [Oryza sativa Japonica Group]	PF06244.16	Coiled-coil domain-containing protein 124 /Oxs1	Coiled-coil domain-containing protein 124-A OS=Xenopus laevis OX=8355 GN=ccdc124-a PE=2 SV=1	3KQG8	S	Coiled-coil domain-containing protein 124	-	-	-	-	KOG3223	[S]	Function unknown;	Uncharacterized conserved protein	-
Os06g0208700	Os06g0208700	4.11311	2.64835	0	0	up	38.938	35.1285	33.9746	6.55483	7.86086	6.94926	5781	5383	4175	1067	1043	823	GO:0005737;GO:1900424;GO:0004721;GO:0007015;GO:0034599;GO:1900150;GO:0006952;GO:0042802;GO:0052840;GO:0052847;GO:0052848;GO:0016791;GO:0106211;GO:0052845;GO:0005634;GO:0016311;GO:0004725;GO:0005829;	CC;BP;MF;BP;BP;BP;BP;MF;MF;MF;MF;MF;MF;MF;CC;BP;MF;CC;	cytoplasm;regulation of defense response to bacterium;phosphoprotein phosphatase activity;actin filament organization;cellular response to oxidative stress;regulation of defense response to fungus;defense response;identical protein binding;inositol diphosphate tetrakisphosphate diphosphatase activity;inositol-1,5-bisdiphosphate-2,3,4,6-tetrakisphosphate 5-diphosphatase activity;inositol-3,5-bisdi…	K18045	-	-	probable tyrosine-protein phosphatase DSP2 [Oryza sativa Japonica Group]	PF03162.17	Tyrosine phosphatase family	Probable tyrosine-protein phosphatase DSP2 OS=Oryza sativa subsp. japonica OX=39947 GN=DSP2 PE=2 SV=2	3KT7A	V	Tyrosine phosphatase family	-	-	-	-	KOG1572	[V]	Defense mechanisms;	Predicted protein tyrosine phosphatase	-
Os05g0200500	Os05g0200500	4.93351	1.99088	0	0	up	52.1539	55.0152	51.0589	16.5104	17.649	15.0884	5573	6067	4515	1933	1684	1286	GO:0036098;GO:0005847;GO:0007030;GO:0045879;GO:0045132;GO:0036211;GO:0120187;GO:0000902;GO:0030900;GO:0043622;GO:0036064;GO:0005730;GO:0031965;GO:2001159;GO:0033365;GO:0030426;GO:2000370;GO:0045475;GO:0031670;GO:0005934;GO:0005795;GO:0030334;GO:0032273;GO:0009409;GO:2000052;GO:0033551;GO:0007130;GO:0007026;GO:1990904;GO:0000228;GO:0035869;GO:0006282;GO:0001933;GO:0005829;GO:0044297;GO:0007446;GO:…	BP;CC;BP;BP;BP;BP;BP;BP;BP;BP;CC;CC;CC;BP;BP;CC;BP;BP;BP;CC;CC;BP;BP;BP;BP;CC;BP;BP;CC;CC;CC;BP;BP;CC;CC;BP;BP;BP;BP;BP;BP;MF;CC;BP;CC;BP;CC;CC;BP;MF;CC;CC;CC;BP;BP;CC;BP;BP;BP;BP;BP;BP;BP;CC;BP;BP;BP;BP;BP;BP;CC;BP;BP;BP;BP;BP;BP;CC;BP;BP;BP;BP;CC;BP;MF;BP;BP;BP;BP;BP;BP;BP;BP;BP;BP;BP;CC;BP;CC;CC;BP;BP;BP;BP;BP;BP;BP;BP;MF;BP;BP;CC;MF;BP;MF;BP;CC;CC;BP;CC;BP;BP;CC;MF;CC;BP;CC;CC;BP;BP;BP;MF;BP;…	male germ-line stem cell population maintenance;mRNA cleavage and polyadenylation specificity factor complex;Golgi organization;negative regulation of smoothened signaling pathway;meiotic chromosome segregation;protein modification process;positive regulation of protein localization to chromatin;cell morphogenesis;forebrain development;cortical microtubule organization;ciliary basal body;nucleolu…	-	-	-	casein kinase 1-like protein HD16 [Oryza sativa Japonica Group]	PF00069.29	Protein kinase domain	Casein kinase 1-like protein HD16 OS=Oryza sativa subsp. japonica OX=39947 GN=HD16 PE=1 SV=1	3KURX	T	Protein kinase domain	COG0515	Serine/threonine protein kinase	T	Signal transduction mechanisms	KOG1164	[T]	Signal transduction mechanisms;	Casein kinase (serine/threonine/tyrosine protein kinase)	-
Os11g0113700	Os11g0113700	6.59254	1.99287	0	0	up	179.388	166.037	167.617	53.8552	56.6741	49.2563	14534	13895	11248	4779	4099	3173	GO:0009651;GO:0009611;GO:0009737;GO:0050832;GO:0006907;GO:0005730;GO:0090176;GO:0051592;GO:0010118;GO:0009408;GO:0031965;GO:0004715;GO:0044877;GO:0030182;GO:0007005;GO:1902074;GO:0000144;GO:0008283;GO:0044182;GO:0140677;GO:0009409;GO:0008289;GO:0061178;GO:0003729;GO:1990044;GO:0045820;GO:1904428;GO:0051298;GO:0010332;GO:0005829;GO:0032007;GO:0000152;GO:1900055;GO:0050995;GO:0075319;GO:0019900;GO:…	BP;BP;BP;BP;BP;CC;BP;BP;BP;BP;CC;MF;MF;BP;BP;BP;CC;BP;BP;MF;BP;MF;BP;MF;BP;BP;BP;BP;BP;CC;BP;CC;BP;BP;BP;MF;BP;BP;BP;BP;BP;BP;BP;MF;BP;BP;BP;BP;CC;BP;BP;BP;BP;BP;BP;BP;MF;BP;BP;BP;BP;BP;BP;BP;CC;BP;BP;BP;MF;BP;CC;BP;BP;BP;BP;CC;BP;BP;BP;CC;BP;MF;BP;BP;BP;CC;BP;BP;BP;BP;BP;BP;BP;MF;BP;BP;BP;CC;BP;BP;MF;BP;CC;BP;BP;BP;BP;CC;MF;BP;BP;BP;BP;BP;MF;BP;BP;CC;BP;BP;BP;BP;BP;BP;BP;CC;CC;CC;BP;BP;BP;MF;BP;…	response to salt stress;response to wounding;response to abscisic acid;defense response to fungus;pinocytosis;nucleolus;microtubule cytoskeleton organization involved in establishment of planar polarity;response to calcium ion;stomatal movement;response to heat;nuclear membrane;non-membrane spanning protein tyrosine kinase activity;protein-containing complex binding;neuron differentiation;mitocho…	K07198	-	-	CBL-interacting protein kinase 15 [Oryza sativa Japonica Group]	PF00069.29	Protein kinase domain	CBL-interacting protein kinase 15 OS=Oryza sativa subsp. japonica OX=39947 GN=CIPK15 PE=2 SV=1	3M4CV	T	Non-specific serine threonine protein kinase	COG0515	Serine/threonine protein kinase	T	Signal transduction mechanisms	KOG0583	[T]	Signal transduction mechanisms;	Serine/threonine protein kinase	-
Os09g0482300	Os09g0482300	5.32627	3.9429	0	0	up	139.367	150.347	151.34	7.9122	10.9338	11.1168	4357	4831	3883	412	322	293	-	-	-	-	-	-	uncharacterized protein LOC107278284 [Oryza sativa Japonica Group]	PF10714.13	Late embryogenesis abundant protein 18	-	3M1Z8	S	Late embryogenesis abundant protein 18	-	-	-	-	-	-	-	-	-
Os04g0136700	Os04g0136700	5.77848	2.34237	0	0	up	106.986	108.275	110.984	27.5734	23.9222	28.0664	4088	4270	3510	1155	817	856	GO:0004414;GO:0005737;GO:0006177;GO:0046872;GO:0031123;GO:0003677;GO:0006183;GO:0009086;GO:0000166;GO:0008033;GO:0003938;GO:0052929;GO:0006355;GO:0000049;GO:0016740;GO:0005524;	MF;CC;BP;MF;BP;MF;BP;BP;MF;BP;MF;MF;BP;MF;MF;MF;	homoserine O-acetyltransferase activity;cytoplasm;GMP biosynthetic process;metal ion binding;RNA 3'-end processing;DNA binding;GTP biosynthetic process;methionine biosynthetic process;nucleotide binding;tRNA processing;IMP dehydrogenase activity;ATP:3'-cytidine-cytidine-tRNA adenylyltransferase activity;regulation of DNA-templated transcription;tRNA binding;transferase activity;ATP binding;	-	-	-	uncharacterized protein LOC4335011 [Oryza sativa Japonica Group]	PF00571.32	CBS domain	Uncharacterized protein MJ1232 OS=Methanocaldococcus jannaschii (strain ATCC 43067 / DSM 2661 / JAL-1 / JCM 10045 / NBRC 100440) OX=243232 GN=MJ1232 PE=4 SV=1	3KZ4K	S	CBS domain	COG3448	CBS-domain-containing membrane protein	T	Signal transduction mechanisms	-	-	-	-	-
Os02g0629800	Os02g0629800	7.52493	1.65948	0	0	up	288.59	286.793	301.865	107.909	116.699	119.624	6901	7077	5974	2828	2492	2281	GO:0009505;GO:0046872;GO:0005773;GO:0098849;GO:0006952;GO:0005576;GO:0050832;GO:0005739;GO:0031640;GO:0140487;GO:0042742;GO:0005615;GO:0009506;GO:0005886;	CC;MF;CC;BP;BP;CC;BP;CC;BP;MF;BP;CC;CC;CC;	plant-type cell wall;metal ion binding;vacuole;cellular detoxification of cadmium ion;defense response;extracellular region;defense response to fungus;mitochondrion;killing of cells of another organism;metal ion sequestering activity;defense response to bacterium;extracellular space;plasmodesma;plasma membrane;	-	-	-	defensin-like protein CAL1 [Oryza sativa Japonica Group]	PF00304.24	Gamma-thionin family	Defensin-like protein CAL1 OS=Oryza sativa subsp. japonica OX=39947 GN=CAL1 PE=1 SV=1	3M0YP	O	Belongs to the DEFL family	-	-	-	-	-	-	-	-	-
Os05g0415200	Os05g0415200	4.31214	3.36241	0	0	up	54.9449	55.0573	48.2453	6.15934	6.33261	6.57899	3102	3207	2254	381	320	297	GO:0015446;GO:0010312;GO:0010038;GO:0015700;GO:0005829;GO:0005737;GO:0071276;GO:0046872;GO:0046685;GO:0052544;GO:0098849;GO:0016756;GO:0046870;GO:0042344;GO:0071585;GO:0010273;GO:0042742;GO:0009536;GO:0046938;GO:0046686;GO:0044604;GO:0005634;GO:0050787;GO:0005507;	MF;BP;BP;BP;CC;CC;BP;MF;BP;BP;BP;MF;MF;BP;BP;BP;BP;CC;BP;BP;MF;CC;BP;MF;	ATPase-coupled arsenite transmembrane transporter activity;detoxification of zinc ion;response to metal ion;arsenite transport;cytosol;cytoplasm;cellular response to cadmium ion;metal ion binding;response to arsenic-containing substance;defense response by callose deposition in cell wall;cellular detoxification of cadmium ion;glutathione gamma-glutamylcysteinyltransferase activity;cadmium ion bin…	K25587	-	-	glutathione gamma-glutamylcysteinyltransferase 1-like isoform X4 [Oryza glaberrima]	PF05023.18	Phytochelatin synthase	Glutathione gamma-glutamylcysteinyltransferase 1 OS=Triticum aestivum OX=4565 GN=PCS1 PE=2 SV=1	3KWCX	P	Glutathione gamma-glutamylcysteinyltransferase	COG2863	Cytochrome c553	C	Energy production and conversion	KOG0632	[P]	Inorganic ion transport and metabolism;	Phytochelatin synthase	-
Os01g0881500	Os01g0881500	6.45821	1.61595	0	0	up	138.35	138.17	133.075	55.1595	55.308	55.1955	11915	12222	9488	5188	4253	3775	GO:0030154;GO:0042446;GO:0048364;GO:0009737;GO:0045454;GO:0043565;GO:0005770;GO:0010187;GO:0045944;GO:0001714;GO:0009410;GO:0031965;GO:0009742;GO:0010233;GO:0045930;GO:0009938;GO:0010628;GO:0009640;GO:0009863;GO:0010218;GO:0048366;GO:2000377;GO:0033206;GO:0000976;GO:1905614;GO:0090506;GO:0010223;GO:0090610;GO:0009723;GO:0045893;GO:0009409;GO:0051301;GO:0042176;GO:0005769;GO:0006808;GO:0009739;GO:…	BP;BP;BP;BP;BP;MF;CC;BP;BP;BP;BP;CC;BP;BP;BP;BP;BP;BP;BP;BP;BP;BP;BP;MF;BP;BP;BP;BP;BP;BP;BP;BP;BP;CC;BP;BP;MF;CC;BP;BP;CC;CC;BP;BP;BP;BP;BP;BP;BP;MF;BP;BP;BP;BP;CC;BP;BP;BP;BP;MF;BP;BP;BP;BP;BP;MF;BP;BP;BP;BP;BP;BP;MF;BP;BP;BP;BP;CC;BP;BP;BP;	cell differentiation;hormone biosynthetic process;root development;response to abscisic acid;cell redox homeostasis;sequence-specific DNA binding;late endosome;negative regulation of seed germination;positive regulation of transcription by RNA polymerase II;endodermal cell fate specification;response to xenobiotic stimulus;nuclear membrane;brassinosteroid mediated signaling pathway;phloem transpo…	K27748	-	-	scarecrow-like protein 1 [Oryza sativa Japonica Group]	PF03514.18	GRAS domain family	Scarecrow-like protein 1 OS=Arabidopsis thaliana OX=3702 GN=SCL1 PE=2 SV=1	3KW8Z	K	Belongs to the GRAS family	-	-	-	-	-	-	-	-	GRAS
Os01g0974200	Os01g0974200	7.2315	1.775	0	0	up	253.15	254.276	238.254	91.602	85.7973	91.3216	5165	5352	4019	2052	1575	1488	GO:0046872;	MF;	metal ion binding;	-	-	-	metallothionein-like protein 2B [Oryza sativa Japonica Group]	PF01439.22	Metallothionein	Metallothionein-like protein 2B OS=Oryza sativa subsp. japonica OX=39947 GN=MT2B PE=2 SV=1	-	-	-	-	-	-	-	-	-	-	-	-
Os03g0181500	Os03g0181500	7.53034	-1.34853	0	0	down	100.826	105.844	103.762	317.018	321.996	339.948	7645	8283	6512	26339	21800	20553	GO:0005789;GO:0006970;GO:0009611;GO:0042761;GO:0009416;GO:0009922;GO:0009409;GO:0016020;GO:0005739;GO:0010345;GO:0010025;GO:0006633;GO:0005783;GO:0009826;GO:0022626;GO:0070417;GO:0048868;GO:0005777;	CC;BP;BP;BP;BP;MF;BP;CC;CC;BP;BP;BP;CC;BP;CC;BP;BP;CC;	endoplasmic reticulum membrane;response to osmotic stress;response to wounding;very long-chain fatty acid biosynthetic process;response to light stimulus;fatty acid elongase activity;response to cold;membrane;mitochondrion;suberin biosynthetic process;wax biosynthetic process;fatty acid biosynthetic process;endoplasmic reticulum;unidimensional cell growth;cytosolic ribosome;cellular response to c…	K15397	ko01100;ko01110;ko00062	Metabolic pathways;Biosynthesis of secondary metabolites;Fatty acid elongation	3-ketoacyl-CoA synthase 10 [Oryza sativa Japonica Group]	PF08392.16	FAE1/Type III polyketide synthase-like protein	3-ketoacyl-CoA synthase 10 OS=Arabidopsis thaliana OX=3702 GN=FDH PE=1 SV=2	3KR31	I	3-ketoacyl-CoA synthase	COG3424	Predicted naringenin-chalcone synthase	Q	Secondary metabolites biosynthesis, transport and catabolism	-	-	-	-	-
Os01g0917500	Os01g0917500	4.56492	-1.69342	0	0	down	11.0631	10.8878	11.6979	43.6544	46.2984	44.7152	2048	2080	1792	8852	7650	6598	GO:0009611;GO:0001578;GO:0009942;GO:0010311;GO:0002237;GO:0060866;GO:0006955;GO:0009695;GO:0009737;GO:0050832;GO:0010088;GO:0009934;GO:0045595;GO:0010087;GO:0048653;GO:0032541;GO:0031347;GO:1902025;GO:0002213;GO:0010200;GO:0009409;GO:0001653;GO:0010103;GO:0010584;GO:2000280;GO:0009753;GO:0052544;GO:0080092;GO:1901002;GO:0051707;GO:0009647;GO:1901653;GO:0042742;GO:0071244;GO:0009911;GO:0010192;GO:…	BP;BP;BP;BP;BP;BP;BP;BP;BP;BP;BP;BP;BP;BP;BP;CC;BP;BP;BP;BP;BP;MF;BP;BP;BP;BP;BP;BP;BP;BP;BP;BP;BP;BP;BP;BP;BP;MF;BP;BP;MF;MF;CC;BP;BP;BP;MF;BP;BP;BP;BP;CC;BP;BP;BP;BP;BP;BP;BP;BP;BP;BP;BP;BP;MF;BP;CC;BP;BP;MF;BP;BP;BP;BP;MF;BP;MF;BP;BP;BP;BP;CC;MF;BP;BP;BP;BP;MF;BP;BP;BP;BP;CC;BP;BP;BP;MF;MF;CC;BP;BP;MF;BP;BP;BP;BP;BP;BP;BP;BP;CC;BP;BP;BP;BP;MF;BP;BP;CC;CC;BP;CC;BP;BP;BP;BP;BP;BP;BP;BP;MF;BP;BP;…	response to wounding;microtubule bundle formation;longitudinal axis specification;lateral root formation;response to molecule of bacterial origin;leaf abscission;immune response;jasmonic acid biosynthetic process;response to abscisic acid;defense response to fungus;phloem development;regulation of meristem structural organization;regulation of cell differentiation;phloem or xylem histogenesis;ant…	-	-	-	leucine-rich repeat receptor protein kinase MSP1 [Oryza sativa Japonica Group]	PF00560.37	Leucine Rich Repeat	Leucine-rich repeat receptor protein kinase MSP1 OS=Oryza sativa subsp. japonica OX=39947 GN=MSP1 PE=1 SV=1	3KWTD	T	Belongs to the protein kinase superfamily. Ser Thr protein kinase family	COG4886	Leucine-rich repeat (LRR) protein	K	Transcription	-	-	-	-	-
Os05g0108100	Os05g0108100	5.48528	2.45798	0	0	up	95.0324	90.897	89.6922	21.6957	21.3074	18.9399	7300	7206	5702	1827	1462	1161	-	-	-	-	-	-	uncharacterized protein LOC4337578 [Oryza sativa Japonica Group]	PF05212.16	Protein of unknown function (DUF707)	-	3KP92	S	Protein of unknown function (DUF707)	-	-	-	-	-	-	-	-	-
Os01g0281100	Os01g0281100	4.48736	3.49924	0	0	up	64.6739	63.0682	61.2206	7.07297	7.19748	6.35026	4239	4266	3321	508	422	332	-	-	-	-	-	-	uncharacterized LOC4326913 isoform 1 [Oryza sativa Japonica Group]	-	-	-	3M001	-	-	-	-	-	-	-	-	-	-	-
Os11g0160100	Os11g0160100	4.76338	1.79051	0	0	up	43.6165	43.3947	43.5514	15.4959	15.9933	15.2244	4981	5114	4116	1939	1631	1387	GO:0034244;GO:0046872;GO:0140566;GO:0045814;GO:2000028;GO:0042393;	BP;MF;MF;BP;BP;MF;	negative regulation of transcription elongation by RNA polymerase II;metal ion binding;histone reader activity;negative regulation of gene expression, epigenetic;regulation of photoperiodism, flowering;histone binding;	-	-	-	uncharacterized protein LOC4349846 isoform X1 [Oryza sativa Japonica Group]	PF00628.33	PHD-finger	PHD finger-containing protein 1 OS=Arabidopsis thaliana OX=3702 GN=PHD1 PE=1 SV=1	3MAUP	S	PHD zinc finger	-	-	-	-	-	-	-	-	-
Os02g0324700	Os02g0324700	6.09245	1.93414	0	0	up	119.778	118.377	115.587	38.9772	38.5908	36.9395	5433	5542	4339	1938	1563	1336	-	-	-	-	-	-	uncharacterized protein LOC4329181 [Oryza sativa Japonica Group]	PF18606.5	Zap helix turn helix N-terminal domain	-	3M04A	S	Uncharacterized protein At4g22758-like	-	-	-	-	KOG4196	[K]	Transcription;	bZIP transcription factor MafK	-
Os12g0514500	Os12g0514500	5.59399	2.09466	0	0	up	88.2724	86.1567	87.8897	24.7756	26.6804	24.7338	9800	9882	8084	3012	2643	2186	GO:0009651;GO:0031672;GO:1990634;GO:0010243;GO:0097718;GO:0097110;GO:0001568;GO:0009934;GO:0005730;GO:0000492;GO:0009408;GO:0050900;GO:0045040;GO:0006626;GO:0051082;GO:0042307;GO:0008180;GO:1901363;GO:0034751;GO:0140662;GO:0097753;GO:0050821;GO:0032273;GO:0009409;GO:0003729;GO:0043202;GO:0051879;GO:0007517;GO:0071407;GO:0005765;GO:0034663;GO:0031012;GO:0005829;GO:1902949;GO:0097524;GO:1990565;GO:…	BP;CC;MF;BP;MF;MF;BP;BP;CC;BP;BP;BP;BP;BP;MF;BP;CC;MF;CC;MF;BP;BP;BP;BP;MF;CC;MF;BP;BP;CC;CC;CC;CC;BP;CC;CC;MF;MF;MF;BP;BP;BP;MF;BP;BP;MF;BP;BP;BP;CC;BP;CC;BP;BP;BP;CC;BP;BP;CC;BP;BP;BP;BP;BP;BP;BP;BP;CC;BP;BP;BP;BP;BP;MF;MF;BP;CC;MF;BP;CC;BP;BP;CC;CC;BP;MF;CC;CC;BP;CC;CC;BP;BP;BP;CC;CC;CC;BP;MF;BP;BP;BP;MF;CC;BP;CC;CC;BP;MF;BP;CC;CC;BP;MF;BP;BP;BP;BP;MF;BP;CC;BP;CC;BP;BP;MF;BP;BP;BP;MF;CC;CC;CC;…	response to salt stress;A band;protein phosphatase 5 binding;obsolete response to organonitrogen compound;disordered domain specific binding;scaffold protein binding;blood vessel development;regulation of meristem structural organization;nucleolus;box C/D snoRNP assembly;response to heat;leukocyte migration;protein insertion into mitochondrial outer membrane;protein targeting to mitochondrion;unf…	K09487	ko04141;ko04626	Protein processing in endoplasmic reticulum;Plant-pathogen interaction	heat shock protein 90-6, mitochondrial [Oryza sativa Japonica Group]	PF00183.22	Hsp90 protein	Heat shock protein 90-6, mitochondrial OS=Arabidopsis thaliana OX=3702 GN=HSP90-6 PE=1 SV=1	3KMR2	O	Hsp90 protein	COG0326	Molecular chaperone, HSP90 family	O	Posttranslational modification, protein turnover, chaperones	KOG0019	[O]	Posttranslational modification, protein turnover, chaperones;	Molecular chaperone (HSP90 family)	-
Os01g0159300	Os01g0159300	5.8309	1.56863	0	0	up	89.7601	83.8782	85.6702	36.3674	35.9389	35.9074	7131	6877	5633	3166	2550	2275	GO:0009651;GO:0070936;GO:0009737;GO:0000578;GO:0050832;GO:0005770;GO:0032418;GO:0031965;GO:0061630;GO:2000051;GO:1990253;GO:0000976;GO:0005764;GO:0010200;GO:0005635;GO:0003714;GO:0098542;GO:0030163;GO:0005765;GO:0005829;GO:0030517;GO:0051966;GO:0030513;GO:0042742;GO:0070304;GO:0071466;GO:0009908;GO:0000139;GO:0009414;GO:0006355;GO:0032991;GO:0140297;GO:0036020;GO:0009793;GO:0007409;GO:0031902;GO:…	BP;BP;BP;BP;BP;CC;BP;CC;MF;BP;BP;MF;CC;BP;CC;MF;BP;BP;CC;CC;BP;BP;BP;BP;BP;BP;BP;CC;BP;BP;CC;MF;CC;BP;BP;CC;BP;BP;BP;CC;CC;BP;CC;CC;MF;BP;BP;BP;BP;MF;BP;BP;BP;BP;BP;BP;BP;BP;BP;CC;CC;BP;BP;BP;CC;MF;BP;BP;BP;CC;BP;CC;CC;MF;BP;BP;CC;BP;CC;CC;CC;MF;MF;BP;BP;BP;BP;CC;MF;BP;CC;BP;MF;BP;MF;BP;BP;BP;MF;BP;BP;BP;CC;MF;BP;BP;BP;BP;BP;BP;BP;BP;BP;BP;MF;BP;MF;BP;BP;BP;BP;BP;CC;BP;BP;BP;CC;BP;CC;CC;CC;BP;BP;…	response to salt stress;protein K48-linked ubiquitination;response to abscisic acid;embryonic axis specification;defense response to fungus;late endosome;lysosome localization;nuclear membrane;ubiquitin protein ligase activity;negative regulation of non-canonical Wnt signaling pathway;cellular response to leucine starvation;transcription cis-regulatory region binding;lysosome;response to chitin;n…	-	-	-	E3 ubiquitin-protein ligase MBR1 [Oryza sativa Japonica Group]	PF13639.10	Ring finger domain	Probable E3 ubiquitin-protein ligase RHG1A OS=Arabidopsis thaliana OX=3702 GN=RHG1A PE=2 SV=1	3KUVG	O	Anaphase-promoting complex subunit 11 RING-H2 finger	-	-	-	-	KOG0799	[G]	Carbohydrate transport and metabolism;	Branching enzyme	-
Os03g0214200	Os03g0214200	5.81245	1.87202	0	0	up	91.6144	95.4887	97.0117	32.0487	32.0048	31.974	5586	6009	4892	2143	1742	1555	GO:0009651;GO:0009753;GO:0009867;GO:0045892;GO:0010581;GO:0009737;GO:0006952;GO:1901371;GO:0009414;GO:0009788;GO:0005634;GO:0007165;GO:0009738;	BP;BP;BP;BP;BP;BP;BP;BP;BP;BP;CC;BP;BP;	response to salt stress;response to jasmonic acid;jasmonic acid mediated signaling pathway;negative regulation of DNA-templated transcription;regulation of starch biosynthetic process;response to abscisic acid;defense response;regulation of leaf morphogenesis;response to water deprivation;negative regulation of abscisic acid-activated signaling pathway;nucleus;signal transduction;abscisic acid-ac…	-	-	-	ninja-family protein MODD [Oryza sativa Japonica Group]	PF16136.9	Putative nuclear localisation signal in Ninja/AFP proteins	Ninja-family protein MODD OS=Oryza sativa subsp. japonica OX=39947 GN=MODD PE=1 SV=1	3KZ4B	S	signal transduction	-	-	-	-	-	-	-	-	-
Os03g0327600	Os03g0327600	8.80694	1.14672	0	0	up	582.666	615.599	594.62	336.162	327.979	338.443	40800	44487	34459	25793	20507	18897	GO:0030246;GO:0005737;GO:0005794;GO:0090332;GO:0005634;GO:0042742;	MF;CC;CC;BP;CC;BP;	carbohydrate binding;cytoplasm;Golgi apparatus;stomatal closure;nucleus;defense response to bacterium;	-	-	-	ricin B-like lectin R40C1 [Oryza sativa Japonica Group]	PF14200.10	Ricin-type beta-trefoil lectin domain-like	Ricin B-like lectin R40C1 OS=Oryza sativa subsp. japonica OX=39947 GN=R40C1 PE=1 SV=1	3KSP0	S	Hydroxyproline-rich glycoprotein family protein	-	-	-	-	-	-	-	-	-
Os06g0222100	Os06g0222100	5.00532	2.25305	0	0	up	62.2272	60.9884	58.9011	16.5532	14.699	15.9683	2944	2978	2306	859	621	603	GO:0009651;GO:0009274;GO:0005576;GO:0005730;GO:0009507;GO:0030246;GO:0009409;GO:0006979;GO:0016791;GO:0005975;GO:0005829;GO:0006970;GO:0046872;GO:0015927;GO:2000032;GO:0016311;GO:0005992;GO:0004805;GO:0000287;GO:0046686;GO:0016798;GO:0005634;GO:0004553;GO:0005886;	BP;CC;CC;CC;CC;MF;BP;BP;MF;BP;CC;BP;MF;MF;BP;BP;BP;MF;MF;BP;MF;CC;MF;CC;	response to salt stress;peptidoglycan-based cell wall;extracellular region;nucleolus;chloroplast;carbohydrate binding;response to cold;response to oxidative stress;phosphatase activity;carbohydrate metabolic process;cytosol;response to osmotic stress;metal ion binding;trehalase activity;regulation of secondary shoot formation;dephosphorylation;trehalose biosynthetic process;trehalose-phosphatase …	-	ko00500;ko01100	Starch and sucrose metabolism;Metabolic pathways	probable trehalose-phosphate phosphatase 8 isoform X2 [Oryza glaberrima]	PF02358.20	Trehalose-phosphatase	Probable trehalose-phosphate phosphatase 8 OS=Oryza sativa subsp. japonica OX=39947 GN=TPP8 PE=2 SV=3	3M33K	G	Removes the phosphate from trehalose 6-phosphate to produce free trehalose	COG1877	Trehalose-6-phosphate phosphatase	G	Carbohydrate transport and metabolism	KOG1050	[G]	Carbohydrate transport and metabolism;	Trehalose-6-phosphate synthase component TPS1 and related subunits	-
Os01g0876800	Os01g0876800	6.46688	-1.26871	0	0	down	48.5897	51.008	52.1038	149.007	153.005	150.397	4258	4613	3779	14306	11971	10508	GO:0009651;GO:0016477;GO:0048255;GO:0031053;GO:0048702;GO:0009737;GO:0005730;GO:1990825;GO:0016070;GO:0051592;GO:0106002;GO:0044877;GO:0031581;GO:0035925;GO:0032508;GO:0071732;GO:0070181;GO:0001673;GO:0045727;GO:0009409;GO:0001947;GO:0003729;GO:1990828;GO:1990904;GO:0060567;GO:0061158;GO:0070934;GO:0001654;GO:0180010;GO:0006406;GO:0005829;GO:1990826;GO:0003727;GO:0007319;GO:0005773;GO:0043022;GO:…	BP;BP;BP;BP;BP;BP;CC;MF;BP;BP;CC;MF;BP;MF;BP;BP;MF;CC;BP;BP;BP;MF;BP;CC;BP;BP;BP;BP;BP;BP;CC;CC;MF;BP;CC;MF;MF;BP;BP;BP;CC;BP;BP;MF;BP;CC;MF;BP;CC;CC;BP;BP;BP;MF;MF;BP;BP;CC;BP;BP;BP;CC;BP;BP;MF;BP;BP;BP;BP;BP;BP;BP;BP;BP;CC;BP;BP;BP;BP;BP;MF;BP;BP;BP;CC;BP;BP;BP;BP;BP;BP;MF;BP;BP;BP;BP;BP;BP;BP;BP;BP;BP;BP;BP;BP;MF;CC;BP;MF;BP;CC;CC;MF;BP;MF;BP;BP;CC;BP;MF;BP;CC;BP;BP;MF;BP;BP;BP;BP;BP;CC;BP;BP;…	response to salt stress;cell migration;mRNA stabilization;primary miRNA processing;embryonic neurocranium morphogenesis;response to abscisic acid;nucleolus;sequence-specific mRNA binding;RNA metabolic process;response to calcium ion;mCRD-mediated mRNA stability complex;protein-containing complex binding;hemidesmosome assembly;mRNA 3'-UTR AU-rich region binding;DNA duplex unwinding;cellular respon…	-	-	-	RNA-binding protein 24-B isoform X1 [Oryza sativa Japonica Group]	PF00076.26	RNA recognition motif	Probable RNA-binding protein ARP1 OS=Arabidopsis thaliana OX=3702 GN=ARP1 PE=2 SV=1	3KVRE	A	RNA recognition motif. (a.k.a. RRM, RBD, or RNP domain)	COG0724	RNA recognition motif (RRM) domain	J	Translation, ribosomal structure and biogenesis	KOG0149	[R]	General function prediction only;	Predicted RNA-binding protein SEB4 (RRM superfamily)	-
Os03g0266300	Os03g0266300	8.70285	3.08347	0	0	up	1074.12	1130.69	1070.15	158.307	155.782	159.823	36397	39547	29987	5927	4754	4367	GO:0009651;GO:0032991;GO:0009631;GO:0009658;GO:0046688;GO:0009416;GO:0042802;GO:0017022;GO:0009408;GO:0051260;GO:0009507;GO:0042026;GO:0042644;GO:0042542;GO:0051082;GO:0044183;GO:0050821;GO:0000302;GO:0046741;GO:0006979;GO:0005782;GO:0010286;GO:0005788;GO:0101031;GO:0005829;GO:0005737;GO:0071456;GO:0006970;GO:0046685;GO:0045471;GO:0061077;GO:0009615;GO:0006952;GO:0030435;GO:0008340;GO:0005783;GO:…	BP;CC;BP;BP;BP;BP;MF;MF;BP;BP;CC;BP;CC;BP;MF;MF;BP;BP;BP;BP;CC;BP;CC;CC;CC;CC;BP;BP;BP;BP;BP;BP;BP;BP;BP;CC;BP;CC;CC;BP;BP;CC;BP;BP;CC;MF;CC;	response to salt stress;protein-containing complex;cold acclimation;chloroplast organization;response to copper ion;response to light stimulus;identical protein binding;myosin binding;response to heat;protein homooligomerization;chloroplast;protein refolding;chloroplast nucleoid;response to hydrogen peroxide;unfolded protein binding;protein folding chaperone;protein stabilization;response to reac…	K13993	ko04141	Protein processing in endoplasmic reticulum	17.9 kDa class I heat shock protein [Oryza sativa Japonica Group]	PF00011.25	Hsp20/alpha crystallin family	17.9 kDa class I heat shock protein OS=Oryza sativa subsp. japonica OX=39947 GN=HSP17.9A PE=1 SV=1	3M5PB	O	Belongs to the small heat shock protein (HSP20) family	COG0071	Small heat shock protein IbpA, HSP20 family	O	Posttranslational modification, protein turnover, chaperones	KOG0710	[O]	Posttranslational modification, protein turnover, chaperones;	Molecular chaperone (small heat-shock protein Hsp26/Hsp42)	-
Os05g0186300	Os05g0186300	3.69233	3.68196	0	0	up	38.8224	36.543	33.3295	3.42135	3.38842	3.68623	3454	3356	2455	334	270	262	GO:0030145;GO:0051287;GO:0006094;GO:0043231;GO:0009165;GO:0042802;GO:0009055;GO:0009507;GO:0006734;GO:0050897;GO:0008948;GO:0009506;GO:0050661;GO:0009743;GO:0005759;GO:0004470;GO:0008270;GO:0006108;GO:0048046;GO:0005829;GO:0005975;GO:0005737;GO:0046872;GO:0009060;GO:0009725;GO:0042803;GO:0072592;GO:0006633;GO:0070401;GO:0000325;GO:0009051;GO:0009536;GO:0004471;GO:1902031;GO:0009505;GO:0051289;GO:…	MF;MF;BP;CC;BP;MF;MF;CC;BP;MF;MF;CC;MF;BP;CC;MF;MF;BP;CC;CC;BP;CC;MF;BP;BP;MF;BP;BP;MF;CC;BP;CC;MF;BP;CC;BP;BP;MF;BP;CC;BP;BP;MF;MF;MF;CC;	manganese ion binding;NAD binding;gluconeogenesis;intracellular membrane-bounded organelle;nucleotide biosynthetic process;identical protein binding;electron transfer activity;chloroplast;NADH metabolic process;cobalt ion binding;oxaloacetate decarboxylase activity;plasmodesma;NADP binding;response to carbohydrate;mitochondrial matrix;malic enzyme activity;zinc ion binding;malate metabolic proces…	K00029	ko01200;ko01100;ko00710;ko00620	Carbon metabolism;Metabolic pathways;Carbon fixation by Calvin cycle;Pyruvate metabolism	NADP-dependent malic enzyme, chloroplastic-like [Oryza sativa Japonica Group]	PF03949.19	Malic enzyme, NAD binding domain	NADP-dependent malic enzyme, chloroplastic OS=Oryza sativa subsp. japonica OX=39947 GN=ME6 PE=2 SV=2	3KT75	C	Malic enzyme	COG0281	Malic enzyme	C	Energy production and conversion	KOG1257	[C]	Energy production and conversion;	NADP+-dependent malic enzyme	-
Os02g0168100	Os02g0168100	6.802	2.91192	0	0	up	290.801	268.42	255.966	43.8494	45.5759	44.7436	19323	18408	14077	3193	2705	2371	GO:0042438;GO:0045335;GO:0042802;GO:0006572;GO:0005789;GO:0009072;GO:0031640;GO:0005506;GO:0090729;GO:0019836;GO:0005829;GO:0005737;GO:0046872;GO:0042803;GO:0005783;GO:0006559;GO:0003868;GO:0004462;GO:0005794;GO:0000139;GO:0005739;GO:0070062;	BP;CC;MF;BP;CC;BP;BP;MF;MF;BP;CC;CC;MF;MF;CC;BP;MF;MF;CC;CC;CC;CC;	melanin biosynthetic process;phagocytic vesicle;identical protein binding;tyrosine catabolic process;endoplasmic reticulum membrane;aromatic amino acid metabolic process;killing of cells of another organism;iron ion binding;toxin activity;hemolysis by symbiont of host erythrocytes;cytosol;cytoplasm;metal ion binding;protein homodimerization activity;endoplasmic reticulum;L-phenylalanine catabolic…	K00457	ko00360;ko01100;ko00130;ko00350	Phenylalanine metabolism;Metabolic pathways;Ubiquinone and other terpenoid-quinone biosynthesis;Tyrosine metabolism	4-hydroxyphenylpyruvate dioxygenase [Oryza sativa Japonica Group]	PF13669.10	Glyoxalase/Bleomycin resistance protein/Dioxygenase superfamily	4-hydroxyphenylpyruvate dioxygenase OS=Hordeum vulgare OX=4513 PE=2 SV=1	3KR94	E	4-hydroxyphenylpyruvate dioxygenase	COG3185	4-hydroxyphenylpyruvate dioxygenase and related hemolysins	ER	-	KOG0638	[E]	Amino acid transport and metabolism;	4-hydroxyphenylpyruvate dioxygenase	-
Os02g0601300	Os02g0601300	10.1071	3.78108	0	0	up	3724.88	3616.83	3666.18	319.14	340.823	331.795	215405	215860	175463	20223	17599	15300	GO:0006094;GO:0097718;GO:0050832;GO:0005730;GO:0009408;GO:0031965;GO:0080144;GO:0015630;GO:0071555;GO:0050821;GO:0031640;GO:1990904;GO:0005829;GO:1904408;GO:0005811;GO:0043123;GO:0000226;GO:0051775;GO:1900745;GO:0009744;GO:0015886;GO:0019933;GO:0031430;GO:0046686;GO:0010154;GO:0032991;GO:0080022;GO:0006915;GO:0061621;GO:0051873;GO:0034599;GO:0031906;GO:0019828;GO:0043066;GO:0035606;GO:0048471;GO:…	BP;MF;BP;CC;BP;CC;BP;CC;BP;BP;BP;CC;CC;MF;CC;BP;BP;BP;BP;BP;BP;BP;CC;BP;BP;CC;BP;BP;BP;BP;BP;CC;MF;BP;BP;CC;CC;BP;CC;BP;BP;MF;BP;BP;CC;CC;MF;BP;BP;CC;BP;BP;MF;BP;CC;BP;BP;CC;BP;CC;BP;MF;MF;MF;CC;CC;CC;BP;CC;CC;CC;BP;CC;CC;CC;MF;BP;BP;MF;CC;BP;MF;BP;CC;BP;MF;CC;MF;BP;CC;CC;BP;MF;MF;CC;MF;BP;BP;CC;BP;BP;CC;CC;MF;BP;CC;BP;MF;CC;MF;CC;BP;CC;	gluconeogenesis;disordered domain specific binding;defense response to fungus;nucleolus;response to heat;nuclear membrane;intracellular amino acid homeostasis;microtubule cytoskeleton;cell wall organization;protein stabilization;killing of cells of another organism;ribonucleoprotein complex;cytosol;melatonin binding;lipid droplet;positive regulation of canonical NF-kappaB signal transduction;micr…	K00134	ko00710;ko01230;ko01200;ko01110;ko00010;ko01100	Carbon fixation by Calvin cycle;Biosynthesis of amino acids;Carbon metabolism;Biosynthesis of secondary metabolites;Glycolysis / Gluconeogenesis;Metabolic pathways	glyceraldehyde-3-phosphate dehydrogenase 3, cytosolic [Oryza sativa Japonica Group]	PF02800.24	Glyceraldehyde 3-phosphate dehydrogenase, C-terminal domain	Glyceraldehyde-3-phosphate dehydrogenase 3, cytosolic OS=Oryza sativa subsp. japonica OX=39947 GN=GAPC3 PE=2 SV=1	3KVQW	G	Belongs to the glyceraldehyde-3-phosphate dehydrogenase family	COG0057	Glyceraldehyde-3-phosphate dehydrogenase/erythrose-4-phosphate dehydrogenase	G	Carbohydrate transport and metabolism	KOG0657	[G]	Carbohydrate transport and metabolism;	Glyceraldehyde 3-phosphate dehydrogenase	-
Os04g0386700	Os04g0386700	3.70806	5.02752	0	0	up	53.8967	56.927	53.2699	1.76232	2.36927	2.10196	2295	2502	1878	83	91	72	-	-	-	-	-	-	uncharacterized LOC4335656 [Oryza sativa Japonica Group]	-	-	-	3KUU2	-	-	-	-	-	-	-	-	-	-	-
Os04g0683700	Os04g0683700	7.76312	2.58496	0	0	up	480.693	484.217	461.145	96.5816	94.929	102.941	34614	35985	27482	7621	6104	5911	GO:0047760;GO:0090410;GO:0009274;GO:0050832;GO:0016405;GO:0005778;GO:0010030;GO:0031956;GO:0004467;GO:0050563;GO:0009234;GO:0009507;GO:0016874;GO:0031957;GO:0008203;GO:0009506;GO:0006637;GO:0006629;GO:0018859;GO:0080110;GO:0005759;GO:1900541;GO:0006631;GO:0051108;GO:0010447;GO:0050203;GO:0016020;GO:0003729;GO:0016207;GO:0009698;GO:0005782;GO:0009898;GO:0048046;GO:0102391;GO:0006084;GO:0005829;GO:…	MF;BP;CC;BP;MF;CC;BP;MF;MF;MF;BP;CC;MF;MF;BP;CC;BP;BP;MF;BP;CC;BP;BP;MF;BP;MF;CC;MF;MF;BP;CC;CC;CC;MF;BP;CC;CC;BP;MF;BP;MF;BP;BP;BP;MF;MF;BP;BP;BP;MF;CC;MF;MF;BP;CC;MF;CC;BP;BP;CC;MF;MF;BP;MF;CC;BP;CC;BP;MF;MF;CC;	obsolete butyrate-CoA ligase activity;malonate catabolic process;peptidoglycan-based cell wall;defense response to fungus;CoA-ligase activity;peroxisomal membrane;positive regulation of seed germination;medium-chain fatty acid-CoA ligase activity;long-chain fatty acid-CoA ligase activity;trans-feruloyl-CoA synthase activity;menaquinone biosynthetic process;chloroplast;ligase activity;very long-ch…	K22133	ko01100;ko00630	Metabolic pathways;Glyoxylate and dicarboxylate metabolism	oxalate--CoA ligase [Oryza sativa Japonica Group]	PF00501.32	AMP-binding enzyme	Probable CoA ligase CCL9 OS=Humulus lupulus OX=3486 GN=CCL9 PE=2 SV=1	3KNS7	I	Peroxisomal-coenzyme A synthetase	COG0318	O-succinylbenzoic acid-CoA ligase MenE or related acyl-CoA synthetase (AMP-forming)	I	Lipid transport and metabolism	KOG1176	[I]	Lipid transport and metabolism;	Acyl-CoA synthetase	-
Os02g0539100	Os02g0539100	4.57488	1.9363	0	0	up	39.4839	40.0251	40.129	13.0222	12.3388	13.3434	4282	4479	3602	1548	1195	1154	GO:0043661;GO:0019375;GO:0009867;GO:0009809;GO:0008194;GO:0046481;GO:0016757;GO:0035250;GO:0005739;GO:0009247;GO:0009266;GO:0009707;GO:0016036;GO:0042550;GO:0031408;GO:0009877;	CC;BP;BP;BP;MF;MF;MF;MF;CC;BP;BP;CC;BP;BP;BP;BP;	peribacteroid membrane;galactolipid biosynthetic process;jasmonic acid mediated signaling pathway;lignin biosynthetic process;UDP-glycosyltransferase activity;digalactosyldiacylglycerol synthase activity;glycosyltransferase activity;UDP-galactosyltransferase activity;mitochondrion;glycolipid biosynthetic process;response to temperature stimulus;chloroplast outer membrane;cellular response to phos…	K09480	ko00561;ko01100	Glycerolipid metabolism;Metabolic pathways	digalactosyldiacylglycerol synthase 1, chloroplastic [Oryza sativa Japonica Group]	PF00534.24	Glycosyl transferases group 1	Digalactosyldiacylglycerol synthase 1, chloroplastic OS=Lotus japonicus OX=34305 GN=DGD1 PE=2 SV=1	3KKYF	S	Glycosyl transferases group 1	COG0438	Glycosyltransferase involved in cell wall bisynthesis	M	Cell wall/membrane/envelope biogenesis	-	-	-	-	-
Os08g0518900	Os08g0518900	6.60887	2.94087	0	0	up	252.066	236.655	229.954	38.6847	37.6118	39.6224	13686	13261	10333	2302	1824	1716	GO:0009651;GO:0009611;GO:0008422;GO:0006032;GO:0005576;GO:0050832;GO:0030445;GO:0005509;GO:0004568;GO:0044182;GO:0009409;GO:0009501;GO:0008843;GO:0009986;GO:0042631;GO:0005975;GO:0008061;GO:0005773;GO:0009277;GO:0009267;GO:0004857;GO:0062040;GO:0009845;GO:0006040;GO:0009642;GO:0098552;GO:0003796;GO:0030447;GO:0036170;GO:0044403;GO:0002221;GO:0090351;GO:0000272;	BP;BP;MF;BP;CC;BP;CC;MF;MF;BP;BP;CC;MF;CC;BP;BP;MF;CC;CC;BP;MF;CC;BP;BP;BP;CC;MF;BP;BP;BP;BP;BP;BP;	response to salt stress;response to wounding;beta-glucosidase activity;chitin catabolic process;extracellular region;defense response to fungus;yeast-form cell wall;calcium ion binding;chitinase activity;filamentous growth of a population of unicellular organisms;response to cold;amyloplast;endochitinase activity;cell surface;cellular response to water deprivation;carbohydrate metabolic process;c…	K01183	ko01100;ko00520	Metabolic pathways;Amino sugar and nucleotide sugar metabolism	xylanase inhibitor protein 1-like [Oryza sativa Japonica Group]	PF00704.32	Glycosyl hydrolases family 18	Xylanase inhibitor protein 1 OS=Oryza sativa subsp. japonica OX=39947 GN=RIXI PE=1 SV=1	3M2FV	G	Glycosyl hydrolases family 18	-	-	-	-	KOG4701	[M]	Cell wall/membrane/envelope biogenesis;	Chitinase	-
Os08g0497600	Os08g0497600	6.34856	2.13847	0	0	up	157.125	148.423	148.805	43.1958	42.2569	42.2776	12001	11700	9407	3616	2882	2575	GO:0042073;GO:0006094;GO:0140986;GO:0071339;GO:0007219;GO:0003431;GO:0007165;GO:0005730;GO:0036064;GO:0072686;GO:0045815;GO:0097680;GO:0044877;GO:0097361;GO:0030426;GO:0015630;GO:0009560;GO:0010976;GO:0044545;GO:0008352;GO:0005635;GO:0001673;GO:0003714;GO:0003351;GO:0047496;GO:1904672;GO:0007026;GO:0007281;GO:0000124;GO:0001654;GO:0006282;GO:1990756;GO:0006406;GO:0005829;GO:0031514;GO:0043130;GO:…	BP;BP;BP;CC;BP;BP;BP;CC;CC;CC;BP;BP;MF;CC;CC;CC;BP;BP;CC;CC;CC;CC;MF;BP;BP;BP;BP;BP;CC;BP;BP;MF;BP;CC;CC;MF;MF;BP;CC;BP;BP;BP;CC;BP;CC;BP;BP;CC;CC;BP;BP;CC;BP;CC;BP;MF;CC;MF;MF;BP;BP;BP;MF;CC;CC;BP;CC;BP;BP;BP;MF;BP;MF;BP;CC;BP;BP;MF;BP;MF;BP;CC;CC;MF;BP;CC;CC;BP;MF;BP;BP;MF;BP;BP;BP;BP;BP;BP;BP;CC;CC;BP;BP;BP;MF;CC;CC;BP;MF;BP;BP;BP;CC;BP;CC;MF;BP;BP;BP;CC;BP;CC;BP;CC;BP;CC;MF;MF;BP;BP;CC;BP;MF;…	intraciliary transport;gluconeogenesis;G protein-coupled chemorepellent receptor signaling pathway;MLL1 complex;Notch signaling pathway;growth plate cartilage chondrocyte development;signal transduction;nucleolus;ciliary basal body;mitotic spindle;transcription initiation-coupled chromatin remodeling;double-strand break repair via classical nonhomologous end joining;protein-containing complex bin…	-	-	-	uncharacterized WD repeat-containing protein C2A9.03 isoform X3 [Oryza sativa Japonica Group]	PF00400.36	WD domain, G-beta repeat	Uncharacterized WD repeat-containing protein C2A9.03 OS=Schizosaccharomyces pombe (strain 972 / ATCC 24843) OX=284812 GN=SPBC2A9.03 PE=4 SV=2	3KX9Z	S	WD domain, G-beta repeat	COG2319	WD40 repeat	R	General function prediction only	-	-	-	-	-
Os04g0542800	Os04g0542800	3.18867	3.09771	0	0	up	20.922	19.3941	20.2869	2.83693	2.71931	3.23026	2053	1964	1648	305	239	253	GO:0010043;GO:0048316;GO:0010039;GO:0034755;GO:0005774;GO:0006811;GO:0051980;GO:0035673;GO:0016020;GO:0006826;GO:0009624;GO:0003006;GO:0000329;GO:0006857;GO:0009705;GO:0009526;GO:0015031;GO:0000325;GO:0005886;	BP;BP;BP;BP;CC;BP;MF;MF;CC;BP;BP;BP;CC;BP;CC;CC;BP;CC;CC;	response to zinc ion;seed development;response to iron ion;iron ion transmembrane transport;vacuolar membrane;monoatomic ion transport;iron-nicotianamine transmembrane transporter activity;oligopeptide transmembrane transporter activity;membrane;iron ion transport;response to nematode;developmental process involved in reproduction;fungal-type vacuole membrane;oligopeptide transport;plant-type vac…	-	-	-	probable metal-nicotianamine transporter YSL16 [Oryza sativa Japonica Group]	PF03169.19	OPT oligopeptide transporter protein	Probable metal-nicotianamine transporter YSL16 OS=Oryza sativa subsp. japonica OX=39947 GN=YSL16 PE=2 SV=2	3KX6R	S	OPT oligopeptide transporter protein	COG1297	Predicted oligopeptide transporter, OPT family	R	General function prediction only	-	-	-	-	-
Os01g0266500	Os01g0266500	4.94494	2.81329	0	0	up	70.7596	71.1585	68.1931	11.6275	12.6408	12.8377	3258	3381	2598	587	520	472	GO:0002047;GO:0005737;GO:0102943;GO:0030277;GO:0016853;GO:0030512;GO:0030968;GO:0042802;GO:0042803;GO:0009058;GO:0070062;GO:0000785;	BP;CC;MF;BP;MF;BP;BP;MF;MF;BP;CC;CC;	phenazine biosynthetic process;cytoplasm;trans-2,3-dihydro-3-hydroxy-anthranilate isomerase activity;maintenance of gastrointestinal epithelium;isomerase activity;negative regulation of transforming growth factor beta receptor signaling pathway;endoplasmic reticulum unfolded protein response;identical protein binding;protein homodimerization activity;biosynthetic process;extracellular exosome;chr…	-	-	-	uncharacterized isomerase BH0283 [Oryza sativa Japonica Group]	PF02567.20	Phenazine biosynthesis-like protein	Uncharacterized isomerase BH0283 OS=Halalkalibacterium halodurans (strain ATCC BAA-125 / DSM 18197 / FERM 7344 / JCM 9153 / C-125) OX=272558 GN=BH0283 PE=3 SV=1	3KPWX	L	Phenazine biosynthesis-like protein	COG0384	Predicted epimerase YddE/YHI9, PhzF superfamily	R	General function prediction only	KOG3033	[R]	General function prediction only;	Predicted PhzC/PhzF-type epimerase	-
Os10g0437500	Os10g0437500	9.42179	2.40996	0	0	up	1390.91	1465.13	1399.93	316.496	327.977	347.62	42814	46544	35663	10676	9015	8532	GO:0005737;GO:0016208;GO:0005829;GO:0005524;GO:0005886;	CC;MF;CC;MF;CC;	cytoplasm;AMP binding;cytosol;ATP binding;plasma membrane;	-	-	-	uncharacterized protein LOC4348710 [Oryza sativa Japonica Group]	PF00582.30	Universal stress protein family	Universal stress protein A-like protein OS=Arabidopsis thaliana OX=3702 GN=At3g01520 PE=1 SV=2	3M03P	T	Universal stress protein family	COG0589	Nucleotide-binding universal stress protein, UspA family	T	Signal transduction mechanisms	-	-	-	-	-
Os02g0588500	Os02g0588500	6.51734	1.82846	0	0	up	152.74	154.84	151.172	51.9073	53.2865	55.4271	17094	17898	14011	6350	5295	4943	GO:0005576;GO:0071555;GO:0005509;GO:0009506;GO:0006629;GO:0016020;GO:0099503;GO:0005829;GO:0048765;GO:0046872;GO:0006071;GO:0016310;GO:0006952;GO:0000325;GO:0009536;GO:0106310;GO:0009932;GO:0006968;GO:0045087;GO:0005739;GO:0004674;GO:0008889;GO:0010053;GO:0005524;GO:0005886;	CC;BP;MF;CC;BP;CC;CC;CC;BP;MF;BP;BP;BP;CC;CC;MF;BP;BP;BP;CC;MF;MF;BP;MF;CC;	extracellular region;cell wall organization;calcium ion binding;plasmodesma;lipid metabolic process;membrane;secretory vesicle;cytosol;root hair cell differentiation;metal ion binding;glycerol metabolic process;phosphorylation;defense response;plant-type vacuole;plastid;protein serine kinase activity;cell tip growth;cellular defense response;innate immune response;mitochondrion;protein serine/thr…	-	-	-	glycerophosphodiester phosphodiesterase GDPDL3 [Oryza sativa Japonica Group]	PF03009.21	Glycerophosphoryl diester phosphodiesterase family	Glycerophosphodiester phosphodiesterase GDPDL3 OS=Arabidopsis thaliana OX=3702 GN=GDPDL3 PE=2 SV=3	3KX9N	C	Glycerophosphoryl diester phosphodiesterase family	COG4222	Uncharacterized conserved protein, contains a phytase-like domain	S	Function unknown	KOG2258	[C]	Energy production and conversion;	Glycerophosphoryl diester phosphodiesterase	-
Os01g0955700	Os01g0955700	6.2711	1.68127	0	0	up	128.115	121.341	118.077	46.1044	48.5967	47.2882	10895	10649	8310	4296	3690	3207	GO:0042910;GO:0030659;GO:0031969;GO:0034635;GO:0046686;GO:0009507;GO:0002229;GO:0012506;GO:0009536;	MF;CC;CC;BP;BP;CC;BP;CC;CC;	xenobiotic transmembrane transporter activity;cytoplasmic vesicle membrane;chloroplast membrane;glutathione transport;response to cadmium ion;chloroplast;defense response to oomycetes;vesicle membrane;plastid;	-	-	-	protein CLT1, chloroplastic [Oryza sativa Japonica Group]	PF08627.14	CRT-like, chloroquine-resistance transporter-like	Protein CLT1, chloroplastic OS=Arabidopsis thaliana OX=3702 GN=CLT1 PE=2 SV=1	3KUBN	S	CRT-like, chloroquine-resistance transporter-like	-	-	-	-	-	-	-	-	-
Os10g0456800	Os10g0456800	7.96637	2.25638	0	0	up	518.764	479.599	469.233	124.947	128.302	126.94	26335	25124	19722	6960	5816	5143	GO:0002039;GO:0043231;GO:0005102;GO:0072344;GO:0043161;GO:0061630;GO:0016874;GO:0016740;GO:0010039;GO:0070987;GO:0034756;GO:1900425;GO:0016020;GO:0008270;GO:0031398;GO:0005506;GO:1902456;GO:0000151;GO:0005829;GO:0005737;GO:0071456;GO:0004842;GO:0060586;GO:0051865;GO:0033212;GO:0006952;GO:0016607;GO:0042803;GO:0098711;GO:0005783;GO:0010106;GO:0006511;GO:0006879;GO:0005654;GO:0032436;GO:0005634;GO:…	MF;CC;MF;BP;BP;MF;MF;MF;BP;BP;BP;BP;CC;MF;BP;MF;BP;CC;CC;CC;BP;MF;BP;BP;BP;BP;CC;MF;BP;CC;BP;BP;BP;CC;BP;CC;BP;	p53 binding;intracellular membrane-bounded organelle;signaling receptor binding;rescue of stalled ribosome;proteasome-mediated ubiquitin-dependent protein catabolic process;ubiquitin protein ligase activity;ligase activity;transferase activity;response to iron ion;error-free translesion synthesis;regulation of iron ion transport;negative regulation of defense response to bacterium;membrane;zinc i…	K10144	ko04120	Ubiquitin mediated proteolysis	E3 ubiquitin-protein ligase RZFP34 isoform X1 [Oryza sativa Japonica Group]	PF14599.10	Zinc-ribbon	E3 ubiquitin-protein ligase RZFP34 OS=Arabidopsis thaliana OX=3702 GN=RZPF34 PE=1 SV=1	3KRMA	O	RING finger and CHY zinc finger domain-containing protein	-	-	-	-	KOG1940	[R]	General function prediction only;	Zn-finger protein	-
Os05g0475400	Os05g0475400	4.19555	2.96395	0	0	up	43.4381	42.7161	40.9847	6.54779	6.88651	6.79342	2611	2663	2047	431	374	324	GO:0050459;GO:0048364;GO:0035094;GO:0045429;GO:0009436;GO:0047432;GO:0042802;GO:0047589;GO:0003867;GO:0019477;GO:0009447;GO:0034386;GO:0004015;GO:0045484;GO:0080022;GO:0016829;GO:0018114;GO:0008784;GO:0009507;GO:0008483;GO:0005507;GO:0030170;GO:0043825;GO:0019545;GO:0035162;GO:0004587;GO:0009853;GO:2001299;GO:0005759;GO:0003992;GO:0046306;GO:0055129;GO:0019878;GO:0009102;GO:0008453;GO:0008270;GO:…	MF;BP;BP;BP;BP;MF;MF;MF;MF;BP;BP;MF;MF;MF;BP;MF;MF;MF;CC;MF;MF;MF;MF;BP;BP;MF;BP;BP;CC;MF;BP;BP;BP;BP;MF;MF;MF;BP;BP;BP;BP;CC;CC;MF;MF;BP;BP;BP;MF;MF;BP;CC;CC;MF;MF;MF;BP;CC;BP;MF;BP;BP;BP;MF;CC;	ethanolamine-phosphate phospho-lyase activity;root development;response to nicotine;positive regulation of nitric oxide biosynthetic process;glyoxylate catabolic process;2,2-dialkylglycine decarboxylase (pyruvate) activity;identical protein binding;5-aminovalerate transaminase activity;obsolete 4-aminobutyrate transaminase activity;L-lysine catabolic process;putrescine catabolic process;4-aminobu…	K00827	ko01100;ko01110;ko00250;ko00280;ko00260;ko00270	Metabolic pathways;Biosynthesis of secondary metabolites;Alanine, aspartate and glutamate metabolism;Valine, leucine and isoleucine degradation;Glycine, serine and threonine metabolism;Cysteine and methionine metabolism	alanine--glyoxylate aminotransferase 2 homolog 2, mitochondrial [Oryza sativa Japonica Group]	PF00202.25	Aminotransferase class-III	Alanine--glyoxylate aminotransferase 2 homolog 3, mitochondrial OS=Arabidopsis thaliana OX=3702 GN=At3g08860 PE=2 SV=1	3KYBB	E	Belongs to the class-III pyridoxal-phosphate-dependent aminotransferase family	COG0160	Acetylornithine aminotransferase/4-aminobutyrate aminotransferase	E	Amino acid transport and metabolism	KOG1404	[E]	Amino acid transport and metabolism;	Alanine-glyoxylate aminotransferase AGT2	-
Os07g0531500	Os07g0531500	4.17687	3.54586	0	0	up	51.6326	51.0583	48.8563	4.67746	5.90665	5.53559	1725	1761	1351	172	177	148	GO:0009617;GO:0009611;GO:0051607;GO:0009737;GO:0009507;GO:0009506;GO:1902074;GO:0005789;GO:0003729;GO:0009511;GO:0098542;GO:0005829;GO:0071456;GO:0006970;GO:0051707;GO:0010116;GO:0005783;GO:0042742;GO:0000325;GO:0010150;GO:0110126;GO:0009738;GO:0009751;GO:0005794;GO:0005886;	BP;BP;BP;BP;CC;CC;BP;CC;MF;CC;BP;CC;BP;BP;BP;BP;CC;BP;CC;BP;BP;BP;BP;CC;CC;	response to bacterium;response to wounding;defense response to virus;response to abscisic acid;chloroplast;plasmodesma;response to salt;endoplasmic reticulum membrane;mRNA binding;plasmodesmatal endoplasmic reticulum;defense response to other organism;cytosol;cellular response to hypoxia;response to osmotic stress;response to other organism;positive regulation of abscisic acid biosynthetic proces…	-	-	-	NDR1/HIN1-like protein 2 [Oryza sativa Japonica Group]	PF03168.17	Late embryogenesis abundant protein	NDR1/HIN1-like protein 2 OS=Arabidopsis thaliana OX=3702 GN=NHL2 PE=2 SV=1	3KZYY	S	Late embryogenesis abundant protein	-	-	-	-	-	-	-	-	-
Os08g0345700	Os08g0345700	8.58071	3.53115	0	0	up	1203.56	1190.97	1160.49	122.64	122.295	122.907	102962	104784	82207	11869	9733	8620	GO:0009793;GO:0008443;GO:0009750;GO:0003872;GO:0005829;GO:0005737;GO:0071456;GO:0046872;GO:0047334;GO:0015979;GO:0006096;GO:0009744;GO:0009505;GO:0009749;GO:0006002;GO:0000287;GO:0005739;GO:0005634;GO:0010053;GO:0005524;GO:0005886;	BP;MF;BP;MF;CC;CC;BP;MF;MF;BP;BP;BP;CC;BP;BP;MF;CC;CC;BP;MF;CC;	embryo development ending in seed dormancy;phosphofructokinase activity;response to fructose;6-phosphofructokinase activity;cytosol;cytoplasm;cellular response to hypoxia;metal ion binding;diphosphate-fructose-6-phosphate 1-phosphotransferase activity;photosynthesis;glycolytic process;response to sucrose;plant-type cell wall;response to glucose;fructose 6-phosphate metabolic process;magnesium ion…	K00895	ko00051;ko01100;ko00010;ko01110;ko00030	Fructose and mannose metabolism;Metabolic pathways;Glycolysis / Gluconeogenesis;Biosynthesis of secondary metabolites;Pentose phosphate pathway	pyrophosphate--fructose 6-phosphate 1-phosphotransferase subunit alpha [Oryza sativa Japonica Group]	PF00365.24	Phosphofructokinase	Pyrophosphate--fructose 6-phosphate 1-phosphotransferase subunit alpha OS=Ricinus communis OX=3988 GN=PFP-ALPHA PE=3 SV=1	3KTP9	G	Regulatory subunit of pyrophosphate--fructose 6- phosphate 1-phosphotransferase	COG0205	6-phosphofructokinase	G	Carbohydrate transport and metabolism	KOG2440	[G]	Carbohydrate transport and metabolism;	Pyrophosphate-dependent phosphofructo-1-kinase	-
Os01g0775400	Os01g0775400	5.04363	3.22275	0	0	up	89.7417	88.0556	81.8107	11.9586	11.5651	10.8149	6872	6959	5185	1004	791	661	GO:0005576;GO:0019139;GO:0048507;GO:0071949;GO:0009736;GO:0034599;GO:0008131;GO:0010103;GO:0009690;GO:0005788;GO:0005829;GO:0005741;GO:0016491;GO:0010229;GO:0005773;GO:0003885;GO:0031966;GO:0005783;GO:0009823;GO:0070485;GO:0005739;GO:0005634;	CC;MF;BP;MF;BP;BP;MF;BP;BP;CC;CC;CC;MF;BP;CC;MF;CC;CC;BP;BP;CC;CC;	extracellular region;cytokinin dehydrogenase activity;meristem development;FAD binding;cytokinin-activated signaling pathway;cellular response to oxidative stress;primary methylamine oxidase activity;stomatal complex morphogenesis;cytokinin metabolic process;endoplasmic reticulum lumen;cytosol;mitochondrial outer membrane;oxidoreductase activity;inflorescence development;vacuole;D-arabinono-1,4-l…	K00279	ko00908	Zeatin biosynthesis	cytokinin dehydrogenase 5 precursor [Oryza sativa Japonica Group]	PF09265.14	Cytokinin dehydrogenase 1, FAD and cytokinin binding	Cytokinin dehydrogenase 5 OS=Oryza sativa subsp. japonica OX=39947 GN=CKX5 PE=2 SV=1	3KUCD	C	Cytokinin dehydrogenase 1, FAD and cytokinin binding	COG0277	FAD/FMN-containing lactate dehydrogenase/glycolate oxidase	C	Energy production and conversion	KOG1231	[C]	Energy production and conversion;	Proteins containing the FAD binding domain	-
Os05g0453700	Os05g0453700	7.91103	2.76437	0	0	up	602.3	588.751	585.873	96.1151	97.8345	96.0083	21145	21174	16934	4121	3380	3012	GO:0002238;GO:0009507;GO:0009536;GO:0005524;GO:0005829;	BP;CC;CC;MF;CC;	response to molecule of fungal origin;chloroplast;plastid;ATP binding;cytosol;	-	-	-	universal stress protein PHOS32 isoform X1 [Oryza sativa Japonica Group]	PF00582.30	Universal stress protein family	Universal stress protein PHOS32 OS=Arabidopsis thaliana OX=3702 GN=PHOS32 PE=1 SV=1	3KZI0	S	Universal stress protein family	COG0589	Nucleotide-binding universal stress protein, UspA family	T	Signal transduction mechanisms	-	-	-	-	-
Os07g0685700	Os07g0685700	7.11349	2.44721	0	0	up	293.8	295.451	274.566	63.5257	64.9112	67.8395	24552	25481	18989	5817	4844	4521	GO:0010182;GO:0043565;GO:0050832;GO:0003682;GO:0009871;GO:0000976;GO:1903034;GO:0045893;GO:0009723;GO:2000082;GO:0019900;GO:0001666;GO:0009873;GO:0042742;GO:0006355;GO:0042762;GO:0042393;GO:0003700;GO:0003677;GO:0010104;GO:0009970;GO:0040029;GO:1901001;GO:0005634;	BP;MF;BP;MF;BP;MF;BP;BP;BP;BP;MF;BP;BP;BP;BP;BP;MF;MF;MF;BP;BP;BP;BP;CC;	sugar mediated signaling pathway;sequence-specific DNA binding;defense response to fungus;chromatin binding;jasmonic acid and ethylene-dependent systemic resistance, ethylene mediated signaling pathway;transcription cis-regulatory region binding;regulation of response to wounding;positive regulation of DNA-templated transcription;response to ethylene;regulation of L-ascorbic acid biosynthetic pro…	K14514	ko04075;ko04016	Plant hormone signal transduction;MAPK signaling pathway - plant	ETHYLENE INSENSITIVE 3-like 1 protein [Oryza sativa Japonica Group]	PF04873.17	Ethylene insensitive 3, DNA-binding domain	Protein ETHYLENE-INSENSITIVE 3-like 2 OS=Oryza sativa subsp. japonica OX=39947 GN=EIL2 PE=2 SV=2	3KU9P	S	Ethylene insensitive 3	-	-	-	-	-	-	-	-	EIL
Os02g0768300	Os02g0768300	4.30895	4.72325	0	0	up	81.8007	79.3575	81.6412	3.57135	4.00904	3.81593	4539	4545	3749	218	199	169	GO:0005938;GO:0009834;GO:0080144;GO:0010315;GO:0071555;GO:0015186;GO:1900425;GO:0016020;GO:0090358;GO:0009734;GO:0009826;GO:0048316;GO:0005737;GO:0000162;GO:1900150;GO:0006952;GO:0090355;GO:0034639;GO:0009851;GO:0022857;GO:0006865;GO:0005783;GO:0043090;GO:0000325;GO:0032973;GO:0015171;GO:1902289;GO:0005794;GO:0098712;GO:0009705;GO:0005886;	CC;BP;BP;BP;BP;MF;BP;CC;BP;BP;BP;BP;CC;BP;BP;BP;BP;MF;BP;MF;BP;CC;BP;CC;BP;MF;BP;CC;BP;CC;CC;	cell cortex;plant-type secondary cell wall biogenesis;intracellular amino acid homeostasis;auxin export across the plasma membrane;cell wall organization;L-glutamine transmembrane transporter activity;negative regulation of defense response to bacterium;membrane;positive regulation of tryptophan metabolic process;auxin-activated signaling pathway;unidimensional cell growth;seed development;cytopl…	-	-	-	WAT1-related protein At1g21890 [Oryza sativa Japonica Group]	PF00892.24	EamA-like transporter family	WAT1-related protein At1g21890 OS=Arabidopsis thaliana OX=3702 GN=At1g21890 PE=2 SV=1	3KWNY	S	Auxin-induced protein 5NG4	-	-	-	-	-	-	-	-	-
Os01g0839700	Os01g0839700	5.69923	1.97926	0	0	up	91.7033	89.121	91.0756	28.4332	29.253	27.7182	4090	4101	3365	1391	1163	985	GO:0070936;GO:0006270;GO:0036211;GO:0045879;GO:0031146;GO:0017116;GO:0010623;GO:0035458;GO:0061630;GO:0006301;GO:0032508;GO:2000242;GO:0140673;GO:0050821;GO:0030718;GO:0120174;GO:0031398;GO:0030163;GO:0030514;GO:0005829;GO:0039644;GO:0045676;GO:0005811;GO:0043130;GO:0071596;GO:0007140;GO:1990303;GO:1903955;GO:1990305;GO:1903841;GO:0097039;GO:0007283;GO:0070848;GO:0000785;GO:0009411;GO:0019005;GO:…	BP;BP;BP;BP;BP;MF;BP;BP;MF;BP;BP;BP;BP;BP;BP;BP;BP;BP;BP;CC;BP;BP;CC;MF;BP;BP;CC;BP;CC;BP;BP;BP;BP;CC;BP;CC;BP;BP;BP;BP;BP;BP;MF;CC;MF;CC;BP;BP;BP;CC;MF;BP;BP;BP;BP;BP;BP;BP;BP;BP;CC;CC;BP;MF;BP;BP;MF;BP;CC;BP;BP;CC;BP;BP;BP;BP;BP;BP;BP;BP;BP;BP;MF;CC;CC;BP;CC;BP;MF;MF;BP;BP;CC;BP;BP;BP;BP;CC;BP;BP;BP;CC;BP;BP;BP;CC;MF;BP;CC;BP;BP;BP;CC;CC;BP;BP;BP;CC;CC;MF;CC;BP;BP;BP;BP;BP;MF;BP;BP;BP;BP;BP;BP;…	protein K48-linked ubiquitination;DNA replication initiation;protein modification process;negative regulation of smoothened signaling pathway;SCF-dependent proteasomal ubiquitin-dependent protein catabolic process;single-stranded DNA helicase activity;programmed cell death involved in cell development;cellular response to interferon-beta;ubiquitin protein ligase activity;postreplication repair;DN…	K10575	ko04120;ko04141	Ubiquitin mediated proteolysis;Protein processing in endoplasmic reticulum	ubiquitin-conjugating enzyme E2 7 [Oryza sativa Japonica Group]	PF00179.30	Ubiquitin-conjugating enzyme	Ubiquitin-conjugating enzyme E2 7 OS=Arabidopsis thaliana OX=3702 GN=UBC7 PE=1 SV=1	3M4HM	O	Belongs to the ubiquitin-conjugating enzyme family	COG5078	Ubiquitin-protein ligase	O	Posttranslational modification, protein turnover, chaperones	KOG0425	[O]	Posttranslational modification, protein turnover, chaperones;	Ubiquitin-protein ligase	-
Os11g0605500	Os11g0605500	6.78455	2.0466	0	0	up	204.646	200.214	192.889	58.6506	62.0301	58.5151	19630	19820	15313	6165	5313	4476	GO:0009611;GO:0009274;GO:0009695;GO:0009062;GO:0000038;GO:0005743;GO:0009409;GO:0051791;GO:0000062;GO:0005829;GO:0009514;GO:0006635;GO:0006569;GO:0007283;GO:0006559;GO:0001676;GO:0019395;GO:0032981;GO:0009791;GO:0051793;GO:0033539;GO:0050665;GO:0016559;GO:0003995;GO:0055007;GO:0006631;GO:0005782;GO:0005504;GO:0004361;GO:0031966;GO:0070991;GO:0004085;GO:0016402;GO:0005813;GO:0009620;GO:0016627;GO:…	BP;CC;BP;BP;BP;CC;BP;BP;MF;CC;CC;BP;BP;BP;BP;BP;BP;BP;BP;BP;BP;BP;BP;MF;BP;BP;CC;MF;MF;CC;MF;MF;MF;CC;BP;MF;MF;MF;CC;CC;BP;MF;BP;BP;MF;BP;MF;MF;BP;BP;BP;CC;MF;BP;CC;MF;BP;MF;BP;CC;CC;BP;BP;MF;BP;CC;BP;BP;MF;CC;CC;BP;MF;MF;BP;CC;BP;BP;BP;BP;CC;BP;BP;BP;CC;BP;CC;MF;CC;CC;	response to wounding;peptidoglycan-based cell wall;jasmonic acid biosynthetic process;fatty acid catabolic process;very long-chain fatty acid metabolic process;mitochondrial inner membrane;response to cold;medium-chain fatty acid metabolic process;fatty-acyl-CoA binding;cytosol;glyoxysome;fatty acid beta-oxidation;tryptophan catabolic process;spermatogenesis;L-phenylalanine catabolic process;long…	K00232	ko01212;ko01100;ko00640;ko01200;ko00592;ko01040;ko00071;ko01110;ko04146;ko00410	Fatty acid metabolism;Metabolic pathways;Propanoate metabolism;Carbon metabolism;alpha-Linolenic acid metabolism;Biosynthesis of unsaturated fatty acids;Fatty acid degradation;Biosynthesis of secondary metabolites;Peroxisome;beta-Alanine metabolism	acyl-coenzyme A oxidase 2, peroxisomal [Oryza sativa Japonica Group]	PF01756.23	Acyl-CoA oxidase	Acyl-coenzyme A oxidase 2, peroxisomal OS=Arabidopsis thaliana OX=3702 GN=ACX2 PE=1 SV=2	3KXEY	IQ	acyl-coenzyme A oxidase	COG1960	Acyl-CoA dehydrogenase related to the alkylation response protein AidB	I	Lipid transport and metabolism	KOG0135	[IQ]	Lipid transport and metabolism; Secondary metabolites biosynthesis, transport and catabolism;	Pristanoyl-CoA/acyl-CoA oxidase	-
Os03g0835900	Os03g0835900	6.91413	2.04379	0	0	up	215.642	212.877	225.627	66.3396	64.7322	65.2066	7323	7461	6342	2469	1963	1766	GO:0051537;GO:0005737;GO:0046872;GO:0006124;GO:0009842;GO:0009416;GO:0009055;GO:0009767;GO:0009578;GO:0015979;GO:0051536;GO:0008198;GO:0009507;GO:0009643;GO:0022900;GO:0009570;GO:0009536;	MF;CC;MF;BP;CC;BP;MF;BP;CC;BP;MF;MF;CC;BP;BP;CC;CC;	2 iron, 2 sulfur cluster binding;cytoplasm;metal ion binding;ferredoxin metabolic process;cyanelle;response to light stimulus;electron transfer activity;photosynthetic electron transport chain;etioplast stroma;photosynthesis;iron-sulfur cluster binding;ferrous iron binding;chloroplast;photosynthetic acclimation;electron transport chain;chloroplast stroma;plastid;	K02639	ko00195	Photosynthesis	ferredoxin-3, chloroplastic [Oryza sativa Japonica Group]	PF00111.31	2Fe-2S iron-sulfur cluster binding domain	Ferredoxin-3, chloroplastic OS=Zea mays OX=4577 GN=FDX3 PE=1 SV=1	3KZ72	C	Ferredoxins are iron-sulfur proteins that transfer electrons in a wide variety of metabolic reactions	COG0633	Ferredoxin	C	Energy production and conversion	-	-	-	-	-
Os03g0586700	Os03g0586700	7.23893	2.19849	0	0	up	295.166	290.06	280.654	78.6485	80.4307	74.4413	50633	51352	39845	14784	12320	10183	GO:0005737;GO:0001525;GO:0004725;GO:0005829;	CC;BP;MF;CC;	cytoplasm;angiogenesis;protein tyrosine phosphatase activity;cytosol;	-	-	-	paladin [Oryza sativa Japonica Group]	PF14566.10	Inositol hexakisphosphate	Paladin OS=Homo sapiens OX=9606 GN=PALD1 PE=1 SV=3	3KPR0	S	Inositol hexakisphosphate	-	-	-	-	-	-	-	-	-
Os01g0881900	Os01g0881900	5.69787	1.44307	0	0	up	74.014	75.2671	76.6778	33.3	34.9433	34.7022	6515	6837	5586	3212	2747	2436	GO:0070936;GO:0010311;GO:0036211;GO:0031146;GO:0005730;GO:0045014;GO:0009723;GO:0010506;GO:0005758;GO:1990756;GO:0005829;GO:0031514;GO:0031528;GO:0009873;GO:0005929;GO:0030513;GO:0019005;GO:1902916;GO:0005634;GO:0001662;GO:0036312;GO:0043161;GO:0000822;GO:0000278;GO:0043153;GO:0044830;GO:0010152;GO:0010225;GO:0016607;GO:0006511;GO:0005813;GO:0015889;GO:0010011;GO:0007399;GO:0019222;GO:0045087;GO:…	BP;BP;BP;BP;CC;BP;BP;BP;CC;MF;CC;CC;CC;BP;CC;BP;CC;BP;CC;BP;MF;BP;MF;BP;BP;BP;BP;BP;CC;BP;CC;BP;MF;BP;BP;BP;BP;BP;BP;BP;MF;BP;BP;BP;BP;BP;BP;BP;BP;BP;BP;CC;BP;BP;BP;CC;CC;BP;BP;BP;MF;MF;BP;BP;BP;CC;BP;MF;CC;BP;BP;BP;CC;BP;BP;BP;BP;BP;CC;BP;BP;BP;BP;BP;CC;BP;MF;BP;MF;BP;BP;BP;BP;CC;CC;BP;CC;CC;CC;CC;BP;	protein K48-linked ubiquitination;lateral root formation;protein modification process;SCF-dependent proteasomal ubiquitin-dependent protein catabolic process;nucleolus;carbon catabolite repression of transcription by glucose;response to ethylene;regulation of autophagy;mitochondrial intermembrane space;ubiquitin-like ligase-substrate adaptor activity;cytosol;motile cilium;microvillus membrane;eth…	K03875	ko04120	Ubiquitin mediated proteolysis	F-box protein SKP2A [Oryza sativa Japonica Group]	PF13516.10	Leucine Rich repeat	F-box protein SKP2A OS=Arabidopsis thaliana OX=3702 GN=SKP2A PE=1 SV=1	3KW72	S	Leucine-rich repeat - CC (cysteine-containing) subfamily	-	-	-	-	KOG1947	[R]	General function prediction only;	Leucine rich repeat proteins, some proteins contain F-box	-
Os06g0268800	Os06g0268800	4.30341	2.4973	0	0	up	42.0047	36.2284	37.9382	7.77025	9.20249	9.62303	2786	2850	2399	653	565	499	GO:0010044;GO:0035618;GO:0005789;GO:0005253;GO:0015743;GO:0005774;GO:0008272;GO:0005773;GO:0071423;GO:0015140;GO:0016020;GO:0008509;GO:0034220;GO:0012505;GO:0010118;GO:0090332;GO:0009705;GO:0016036;GO:0005886;	BP;CC;CC;MF;BP;CC;BP;CC;BP;MF;CC;MF;BP;CC;BP;BP;CC;BP;CC;	response to aluminum ion;root hair;endoplasmic reticulum membrane;monoatomic anion channel activity;malate transport;vacuolar membrane;obsolete sulfate transport;vacuole;malate transmembrane transport;malate transmembrane transporter activity;membrane;monoatomic anion transmembrane transporter activity;monoatomic ion transmembrane transport;endomembrane system;stomatal movement;stomatal closure;p…	K25841	-	-	aluminum-activated malate transporter 9 isoform X1 [Oryza sativa Japonica Group]	PF11744.12	Aluminium activated malate transporter	Aluminum-activated malate transporter 9 OS=Arabidopsis thaliana OX=3702 GN=ALMT9 PE=2 SV=1	3KRU1	S	aluminum-activated malate transporter	-	-	-	-	KOG4711	[R]	General function prediction only;	Predicted membrane protein	-
Os10g0204400	Os10g0204400	9.92164	2.04942	0	0	up	1870.71	1723.28	1721.74	531.39	539.702	519.016	167175	158935	127338	52035	43065	36983	GO:0005737;GO:0015976;GO:0046872;GO:0006094;GO:0016310;GO:0045335;GO:0016301;GO:0050832;GO:0006083;GO:0005730;GO:0004612;GO:0009986;GO:0016036;GO:0005524;GO:0005829;	CC;BP;MF;BP;BP;CC;MF;BP;BP;CC;MF;CC;BP;MF;CC;	cytoplasm;carbon utilization;metal ion binding;gluconeogenesis;phosphorylation;phagocytic vesicle;kinase activity;defense response to fungus;acetate metabolic process;nucleolus;phosphoenolpyruvate carboxykinase (ATP) activity;cell surface;cellular response to phosphate starvation;ATP binding;cytosol;	K01610	ko00020;ko01200;ko01100;ko00620;ko00710;ko00010;ko01110	Citrate cycle (TCA cycle);Carbon metabolism;Metabolic pathways;Pyruvate metabolism;Carbon fixation by Calvin cycle;Glycolysis / Gluconeogenesis;Biosynthesis of secondary metabolites	phosphoenolpyruvate carboxykinase (ATP) [Oryza sativa Japonica Group]	PF01293.24	Phosphoenolpyruvate carboxykinase	Phosphoenolpyruvate carboxykinase (ATP) 1 OS=Arabidopsis thaliana OX=3702 GN=PCK1 PE=1 SV=1	3KPBF	C	Phosphoenolpyruvate carboxykinase	COG1866	Phosphoenolpyruvate carboxykinase, ATP-dependent	C	Energy production and conversion	-	-	-	-	-
Os02g0533800	Os02g0533800	7.49186	1.74598	0	0	up	297.554	285.804	301.018	115.096	105.268	105.608	8994	8916	7530	3812	2841	2546	GO:0005747;GO:0009853;GO:0045271;GO:0005730;GO:0005739;GO:0031966;GO:0000325;GO:0005777;GO:0005507;	CC;BP;CC;CC;CC;CC;CC;CC;MF;	obsolete mitochondrial respiratory chain complex I;photorespiration;respiratory chain complex I;nucleolus;mitochondrion;mitochondrial membrane;plant-type vacuole;peroxisome;copper ion binding;	K22255	-	-	uncharacterized protein At2g27730, mitochondrial isoform 1 [Oryza sativa Japonica Group]	PF04568.16	Mitochondrial ATPase inhibitor, IATP	Uncharacterized protein At2g27730, mitochondrial OS=Arabidopsis thaliana OX=3702 GN=At2g27730 PE=1 SV=1	3M1KD	S	protein At2g27730, mitochondrial-like	-	-	-	-	-	-	-	-	-
Os02g0818000	Os02g0818000	6.9344	3.73192	0	0	up	395.816	404.447	385.629	38.2029	35.4926	36.6206	14998	15816	12093	1587	1201	1107	GO:0005737;GO:0006177;GO:0046872;GO:0006183;GO:0003677;GO:0031123;GO:0009086;GO:0000166;GO:0003938;GO:0008033;GO:0052929;GO:0006355;GO:0000049;GO:0004414;GO:0005524;	CC;BP;MF;BP;MF;BP;BP;MF;MF;BP;MF;BP;MF;MF;MF;	cytoplasm;GMP biosynthetic process;metal ion binding;GTP biosynthetic process;DNA binding;RNA 3'-end processing;methionine biosynthetic process;nucleotide binding;IMP dehydrogenase activity;tRNA processing;ATP:3'-cytidine-cytidine-tRNA adenylyltransferase activity;regulation of DNA-templated transcription;tRNA binding;homoserine O-acetyltransferase activity;ATP binding;	-	-	-	uncharacterized LOC4331153 [Oryza sativa Japonica Group]	PF00571.32	CBS domain	Uncharacterized protein MJ1426 OS=Methanocaldococcus jannaschii (strain ATCC 43067 / DSM 2661 / JAL-1 / JCM 10045 / NBRC 100440) OX=243232 GN=MJ1426 PE=4 SV=1	3KU1P	S	CBS domain	COG2524	Predicted transcriptional regulator, contains C-terminal CBS domains	K	Transcription	-	-	-	-	-
Os10g0544500	Os10g0544500	6.68305	1.47028	0	0	up	151.508	152.62	152.583	67.6824	65.7866	70.3144	9757	10150	8136	4786	3788	3623	GO:0045717;GO:0036064;GO:0030381;GO:0030426;GO:0008088;GO:0005635;GO:0030473;GO:0047496;GO:0008298;GO:0007281;GO:0007298;GO:0051642;GO:0005829;GO:0007283;GO:0030513;GO:1904115;GO:0032869;GO:0030126;GO:0030286;GO:0000776;GO:0009788;GO:0000139;GO:0001701;GO:0055082;GO:0005925;GO:0000398;GO:0006355;GO:0007405;GO:0048477;GO:0005874;GO:0030374;GO:0043025;GO:0048813;GO:0007300;GO:0005814;GO:0048142;GO:…	BP;CC;BP;CC;BP;CC;BP;BP;BP;BP;BP;BP;CC;BP;BP;CC;BP;CC;CC;CC;BP;CC;BP;BP;CC;BP;BP;BP;BP;CC;MF;CC;BP;BP;CC;BP;BP;MF;CC;BP;BP;BP;BP;BP;BP;MF;CC;BP;BP;BP;BP;CC;MF;BP;BP;BP;CC;CC;MF;CC;BP;BP;CC;BP;BP;CC;BP;BP;CC;BP;CC;CC;BP;BP;MF;BP;MF;BP;BP;CC;BP;CC;MF;BP;BP;CC;BP;BP;CC;MF;BP;BP;BP;BP;BP;BP;BP;BP;BP;BP;BP;BP;BP;BP;BP;MF;BP;BP;MF;BP;CC;BP;BP;BP;BP;BP;MF;CC;CC;BP;CC;BP;	negative regulation of fatty acid biosynthetic process;ciliary basal body;chorion-containing eggshell pattern formation;growth cone;axo-dendritic transport;nuclear envelope;nuclear migration along microtubule;vesicle transport along microtubule;intracellular mRNA localization;germ cell development;border follicle cell migration;centrosome localization;cytosol;spermatogenesis;positive regulation o…	K11804	-	-	DDB1- and CUL4-associated factor 8 [Oryza sativa Japonica Group]	PF00400.36	WD domain, G-beta repeat	DDB1- and CUL4-associated factor 8 OS=Mus musculus OX=10090 GN=Dcaf8 PE=1 SV=1	3KM4A	S	WD domain, G-beta repeat	COG2319	WD40 repeat	R	General function prediction only	KOG1334	[R]	General function prediction only;	WD40 repeat protein	-
Os12g0581700	Os12g0581700	6.24263	-1.41147	0	0	down	41.8951	41.602	39.8153	134.346	137.143	134.172	2931	2951	2320	10210	8594	7477	-	-	-	-	-	-	uncharacterized LOC4352641 [Oryza sativa Japonica Group]	PF05542.15	Protein of unknown function (DUF760)	-	3M43H	S	Protein of unknown function (DUF760)	COG5762	Uncharacterized cyanobacterial/plant protein PM23 (seed maturation protein), contains DUF760 (PF05542) domain	C	Energy production and conversion	-	-	-	-	-
Os03g0215400	Os03g0215400	8.1991	1.5243	0	0	up	448.324	444.733	445.934	180.754	200.066	195.948	20496	20983	16872	9055	8167	7143	GO:0010622;GO:0043565;GO:0048449;GO:0000976;GO:0009409;GO:0043068;GO:2000692;GO:0010048;GO:0048510;GO:0010097;GO:0048457;GO:0045487;GO:0010094;GO:0009911;GO:0009908;GO:0006355;GO:0046982;GO:0001708;GO:0010154;GO:0030154;GO:0009793;GO:0048283;GO:0009933;GO:0048833;GO:0010022;GO:0010221;GO:0048316;GO:0048578;GO:0046983;GO:0048459;GO:0010228;GO:0048440;GO:0010150;GO:0048441;GO:0010629;GO:0010220;GO:…	BP;MF;BP;MF;BP;BP;BP;BP;BP;BP;BP;BP;BP;BP;BP;BP;MF;BP;BP;BP;BP;BP;BP;BP;BP;BP;BP;BP;MF;BP;BP;BP;BP;BP;BP;BP;BP;BP;BP;BP;BP;BP;BP;BP;MF;BP;BP;BP;CC;MF;BP;BP;BP;BP;BP;BP;MF;BP;MF;BP;BP;BP;BP;BP;BP;BP;BP;BP;BP;BP;BP;BP;BP;MF;BP;MF;BP;BP;BP;MF;BP;BP;BP;BP;CC;BP;	specification of ovule identity;sequence-specific DNA binding;floral organ formation;transcription cis-regulatory region binding;response to cold;positive regulation of programmed cell death;negative regulation of seed maturation;vernalization response;regulation of timing of transition from vegetative to reproductive phase;specification of stamen identity;floral whorl morphogenesis;gibberellin c…	-	-	-	mADS-box transcription factor 1 [Oryza sativa Japonica Group]	PF01486.21	K-box region	MADS-box transcription factor 1 OS=Oryza sativa subsp. japonica OX=39947 GN=MADS1 PE=1 SV=1	3M3C9	K	MADS-box transcription factor 1	-	-	-	-	KOG0014	[K]	Transcription;	MADS box transcription factor	MADS-MIKC
Os03g0293450	Os03g0293450	4.55801	3.83176	0	0	up	79.6928	70.9883	71.6079	7.20794	6.13174	5.91959	6714	6172	4993	666	462	398	-	-	-	-	-	-	-	-	-	-	-	-	-	-	-	-	-	-	-	-	-	-
Os12g0623600	Os12g0623600	7.34655	1.26078	0	0	up	221.958	228.231	224.613	114.666	117.734	116.369	12968	13762	10861	7341	6142	5422	GO:0005737;GO:0071456;GO:0070483;GO:0009061;GO:0046872;GO:0001666;GO:0005739;GO:0005506;GO:0047800;GO:0017172;GO:0018171;GO:0005634;GO:0005829;	CC;BP;BP;BP;MF;BP;CC;MF;MF;MF;BP;CC;CC;	cytoplasm;cellular response to hypoxia;detection of hypoxia;anaerobic respiration;metal ion binding;response to hypoxia;mitochondrion;iron ion binding;cysteamine dioxygenase activity;cysteine dioxygenase activity;peptidyl-cysteine oxidation;nucleus;cytosol;	K23953	ko01100;ko00430	Metabolic pathways;Taurine and hypotaurine metabolism	plant cysteine oxidase 2 [Oryza sativa Japonica Group]	PF07847.16	PCO_ADO	Plant cysteine oxidase 2 OS=Arabidopsis thaliana OX=3702 GN=PCO2 PE=1 SV=1	3KX8M	S	2-aminoethanethiol dioxygenase	-	-	-	-	KOG4281	[S]	Function unknown;	Uncharacterized conserved protein	-
Os04g0249600	Os04g0249600	7.38566	1.75877	0	0	up	270.956	281.128	266.132	103.862	98.0923	101.684	8179	8752	6677	3627	2519	2314	GO:0009611;GO:0030611;GO:0009579;GO:0009507;GO:0071722;GO:0009534;GO:0009535;GO:0004792;GO:0006979;GO:0005856;GO:0070221;GO:0005829;GO:0016705;GO:0005737;GO:0009753;GO:0046685;GO:0006071;GO:0008794;GO:0003824;GO:0009536;GO:0005739;GO:0006400;GO:0009941;GO:0005634;	BP;MF;CC;CC;BP;CC;CC;MF;BP;CC;BP;CC;MF;CC;BP;BP;BP;MF;MF;CC;CC;BP;CC;CC;	response to wounding;arsenate reductase activity;thylakoid;chloroplast;detoxification of arsenic-containing substance;chloroplast thylakoid;chloroplast thylakoid membrane;thiosulfate sulfurtransferase activity;response to oxidative stress;cytoskeleton;sulfide oxidation, using sulfide:quinone oxidoreductase;cytosol;oxidoreductase activity, acting on paired donors, with incorporation or reduction o…	-	-	-	thiosulfate sulfurtransferase 16, chloroplastic isoform X1 [Oryza sativa Japonica Group]	PF00581.24	Rhodanese-like domain	Thiosulfate sulfurtransferase 18 OS=Arabidopsis thaliana OX=3702 GN=STR18 PE=1 SV=1	3M18A	P	Rhodanese-like domain	COG0607	Rhodanese-related sulfurtransferase	P	Inorganic ion transport and metabolism	KOG1530	[P]	Inorganic ion transport and metabolism;	Rhodanese-related sulfurtransferase	-
Os01g0524700	Os01g0524700	4.69175	2.21268	0	0	up	47.6009	47.6626	47.8804	13.2997	12.7226	12.1344	6695	6919	5574	2050	1598	1361	GO:0072497;GO:0005902;GO:0045670;GO:0000578;GO:0097718;GO:0000902;GO:0030900;GO:0045595;GO:0051450;GO:0030217;GO:0031965;GO:0060789;GO:0045976;GO:0001840;GO:0045603;GO:0001222;GO:0044877;GO:0030182;GO:0042734;GO:0007403;GO:0003151;GO:0001501;GO:0010467;GO:0001658;GO:0009950;GO:0008283;GO:0072053;GO:0140677;GO:0060947;GO:0090425;GO:0060484;GO:0043410;GO:0003266;GO:0048262;GO:0048599;GO:0097091;GO:…	BP;CC;BP;BP;MF;BP;BP;BP;BP;BP;CC;BP;BP;BP;BP;MF;MF;BP;CC;BP;BP;BP;BP;BP;BP;BP;BP;MF;BP;BP;BP;BP;BP;BP;BP;BP;BP;BP;BP;BP;BP;CC;BP;BP;CC;BP;BP;BP;MF;BP;BP;BP;BP;BP;CC;BP;MF;CC;CC;BP;BP;BP;CC;CC;BP;BP;BP;BP;BP;MF;BP;BP;BP;BP;CC;BP;BP;BP;BP;BP;BP;CC;BP;MF;BP;BP;MF;BP;BP;CC;MF;BP;BP;BP;BP;BP;BP;BP;BP;BP;CC;BP;MF;BP;BP;BP;BP;BP;CC;CC;BP;BP;BP;MF;BP;BP;BP;CC;CC;CC;BP;BP;BP;BP;BP;CC;BP;CC;BP;CC;BP;CC;BP;…	mesenchymal stem cell differentiation;microvillus;regulation of osteoclast differentiation;embryonic axis specification;disordered domain specific binding;cell morphogenesis;forebrain development;regulation of cell differentiation;myoblast proliferation;T cell differentiation;nuclear membrane;hair follicle placode formation;negative regulation of mitotic cell cycle, embryonic;neural plate develop…	-	-	-	uncharacterized protein LOC4323930 [Oryza sativa Japonica Group]	PF00514.27	Armadillo/beta-catenin-like repeat	Catenin beta-1 OS=Danio rerio OX=7955 GN=ctnnb1 PE=1 SV=1	3KR7A	S	Armadillo/beta-catenin-like repeats	-	-	-	-	KOG0166	[U]	Intracellular trafficking, secretion, and vesicular transport;	Karyopherin (importin) alpha	-
Os08g0156600	Os08g0156600	5.07359	2.04143	0	0	up	60.9181	59.4332	57.2948	18.7963	17.4826	17.2707	5192	5345	4188	1764	1351	1206	GO:0015169;GO:0006855;GO:0090382;GO:0042910;GO:0005789;GO:0015315;GO:0055062;GO:0061513;GO:0016020;GO:0042873;GO:0015527;GO:0005765;GO:0006072;GO:0015760;GO:0006127;GO:0006071;GO:0015793;GO:0022857;GO:0000325;GO:0035435;GO:0008643;GO:0070062;GO:0015794;GO:0005886;	MF;BP;BP;MF;CC;MF;BP;MF;CC;BP;MF;CC;BP;BP;BP;BP;BP;MF;CC;BP;BP;CC;BP;CC;	glycerol-3-phosphate transmembrane transporter activity;xenobiotic transmembrane transport;phagosome maturation;xenobiotic transmembrane transporter activity;endoplasmic reticulum membrane;organophosphate:phosphate antiporter activity;phosphate ion homeostasis;glucose 6-phosphate:phosphate antiporter activity;membrane;aldonate transmembrane transport;glycerol-phosphate:phosphate antiporter activi…	K13783	-	-	putative glycerol-3-phosphate transporter 1 [Oryza sativa Japonica Group]	PF07690.20	Major Facilitator Superfamily	Putative glycerol-3-phosphate transporter 1 OS=Arabidopsis thaliana OX=3702 GN=At3g47420 PE=2 SV=1	3M3WH	G	Major Facilitator Superfamily	COG2271	Sugar phosphate permease	G	Carbohydrate transport and metabolism	KOG2533	[G]	Carbohydrate transport and metabolism;	Permease of the major facilitator superfamily	-
Os01g0323600	Os01g0323600	9.64312	1.32388	0	0	up	1129.44	1169.68	1107.65	562.697	562.777	559.506	79086	84528	64190	43175	35187	31239	GO:0016597;GO:0006556;GO:0045335;GO:0005576;GO:0004478;GO:0042802;GO:0005730;GO:0051291;GO:0009416;GO:0009410;GO:0034214;GO:0005507;GO:0009860;GO:0009506;GO:0009693;GO:0009409;GO:0003729;GO:0007623;GO:0031012;GO:0005829;GO:0005737;GO:0046872;GO:0051591;GO:0009725;GO:0036094;GO:0005783;GO:0065003;GO:0009505;GO:0051289;GO:0006730;GO:0009087;GO:0016363;GO:0009809;GO:0000287;GO:0070062;GO:0043531;GO:…	MF;BP;CC;CC;MF;MF;CC;BP;BP;BP;BP;MF;BP;CC;BP;BP;MF;BP;CC;CC;CC;MF;BP;BP;MF;CC;BP;CC;BP;BP;BP;CC;BP;MF;CC;MF;BP;CC;BP;CC;CC;MF;CC;	amino acid binding;S-adenosylmethionine biosynthetic process;phagocytic vesicle;extracellular region;methionine adenosyltransferase activity;identical protein binding;nucleolus;protein heterooligomerization;response to light stimulus;response to xenobiotic stimulus;protein hexamerization;copper ion binding;pollen tube growth;plasmodesma;ethylene biosynthetic process;response to cold;mRNA binding;…	K00789	ko01230;ko00270;ko01100;ko01110	Biosynthesis of amino acids;Cysteine and methionine metabolism;Metabolic pathways;Biosynthesis of secondary metabolites	S-adenosylmethionine synthase 2 [Oryza sativa Japonica Group]	PF02773.20	S-adenosylmethionine synthetase, C-terminal domain	S-adenosylmethionine synthase 2 OS=Oryza sativa subsp. japonica OX=39947 GN=SAM2 PE=2 SV=1	3M2VX	H	Catalyzes the formation of S-adenosylmethionine from methionine and ATP	COG0192	S-adenosylmethionine synthetase	H	Coenzyme transport and metabolism	KOG1506	[H]	Coenzyme transport and metabolism;	S-adenosylmethionine synthetase	-
Os03g0192700	Os03g0192700	8.21993	2.49164	0	0	up	637.805	631.071	629.782	142.258	139.098	136.438	48460	49486	39602	11844	9437	8266	GO:0051607;GO:0009791;GO:0009793;GO:0050832;GO:0009733;GO:0000281;GO:0030446;GO:0016020;GO:0009986;GO:0031589;GO:0008654;GO:0005829;GO:0005737;GO:0006021;GO:0010264;GO:1900089;GO:0006659;GO:0042742;GO:0016036;GO:0006914;GO:1903725;GO:0004512;GO:0005634;GO:0006506;	BP;BP;BP;BP;BP;BP;CC;CC;CC;BP;BP;CC;CC;BP;BP;BP;BP;BP;BP;BP;BP;MF;CC;BP;	defense response to virus;post-embryonic development;embryo development ending in seed dormancy;defense response to fungus;response to auxin;mitotic cytokinesis;hyphal cell wall;membrane;cell surface;cell-substrate adhesion;phospholipid biosynthetic process;cytosol;cytoplasm;inositol biosynthetic process;myo-inositol hexakisphosphate biosynthetic process;negative regulation of inositol biosynthet…	K01858	ko01100;ko00562	Metabolic pathways;Inositol phosphate metabolism	inositol-3-phosphate synthase 1 isoform 1 [Oryza sativa Japonica Group]	PF07994.16	Myo-inositol-1-phosphate synthase	Inositol-3-phosphate synthase 1 OS=Oryza sativa subsp. japonica OX=39947 GN=RINO1 PE=1 SV=2	3KWGF	I	Inositol-3-phosphate synthase	COG1260	Myo-inositol-1-phosphate synthase	I	Lipid transport and metabolism	KOG0693	[I]	Lipid transport and metabolism;	Myo-inositol-1-phosphate synthase	-
Os03g0764600	Os03g0764600	5.43267	2.21855	0	0	up	85.5132	83.2975	75.7479	22.7112	21.5357	20.7065	5081	5108	3725	1479	1143	982	GO:0010088;GO:0009737;GO:0010380;GO:0043565;GO:0048579;GO:0048449;GO:0000976;GO:0009723;GO:0009409;GO:0090701;GO:0005829;GO:0010229;GO:0009873;GO:0048511;GO:0009943;GO:0016036;GO:0071368;GO:0009908;GO:0005667;GO:0009788;GO:0009414;GO:0006355;GO:0001217;GO:0030154;GO:0048364;GO:0009793;GO:0080022;GO:0090548;GO:0010452;GO:0010628;GO:0080113;GO:0055062;GO:0009266;GO:0007623;GO:2000762;GO:0048576;GO:…	BP;BP;BP;MF;BP;BP;MF;BP;BP;BP;CC;BP;BP;BP;BP;BP;BP;BP;CC;BP;BP;BP;MF;BP;BP;BP;BP;BP;BP;BP;BP;BP;BP;BP;BP;BP;BP;BP;BP;BP;BP;BP;BP;BP;BP;BP;BP;BP;BP;BP;BP;BP;CC;BP;BP;MF;BP;BP;BP;BP;MF;BP;MF;BP;MF;BP;BP;BP;BP;BP;BP;BP;BP;BP;BP;BP;BP;BP;BP;BP;BP;BP;BP;BP;BP;BP;MF;BP;BP;BP;CC;BP;BP;	phloem development;response to abscisic acid;regulation of chlorophyll biosynthetic process;sequence-specific DNA binding;negative regulation of long-day photoperiodism, flowering;floral organ formation;transcription cis-regulatory region binding;response to ethylene;response to cold;specification of plant organ identity;cytosol;inflorescence development;ethylene-activated signaling pathway;rhyth…	-	-	-	transcription factor HHO5 [Oryza sativa Japonica Group]	PF00249.35	Myb-like DNA-binding domain	Myb family transcription factor EFM OS=Arabidopsis thaliana OX=3702 GN=EFM PE=1 SV=2	3KR23	K	Myb-like DNA-binding domain	-	-	-	-	-	-	-	-	-
Os12g0583900	Os12g0583900	6.88022	1.44671	0	0	up	174.092	170.656	171.836	80.6323	78.8999	77.8776	14183	14569	11957	7223	5726	5105	GO:0006814;GO:0015229;GO:0071702;GO:0098710;GO:0098721;GO:0009925;GO:0015293;GO:0033300;GO:0009636;GO:0015851;GO:0019852;GO:0016323;GO:1904082;GO:0043229;GO:0009506;GO:0015857;GO:0005903;GO:0042906;GO:0015208;GO:0035344;GO:0016020;GO:0071361;GO:0006979;GO:1903861;GO:0015210;GO:0030324;GO:0005737;GO:0007420;GO:0015205;GO:0005774;GO:0005773;GO:0098702;GO:0015294;GO:0042803;GO:0022857;GO:0005783;GO:…	BP;MF;BP;BP;BP;CC;MF;MF;BP;BP;BP;CC;BP;CC;CC;BP;CC;BP;MF;BP;CC;BP;BP;BP;MF;BP;CC;BP;MF;CC;CC;BP;MF;MF;MF;CC;CC;MF;CC;BP;MF;CC;MF;BP;MF;MF;CC;MF;BP;CC;	sodium ion transport;L-ascorbic acid transmembrane transporter activity;obsolete organic substance transport;guanine import across plasma membrane;uracil import across plasma membrane;basal plasma membrane;symporter activity;dehydroascorbic acid transmembrane transporter activity;response to toxic substance;nucleobase transport;L-ascorbic acid metabolic process;basolateral plasma membrane;pyrimid…	-	-	-	nucleobase-ascorbate transporter 3 isoform X1 [Oryza sativa Japonica Group]	PF00860.24	Permease family	Nucleobase-ascorbate transporter 3 OS=Arabidopsis thaliana OX=3702 GN=NAT3 PE=2 SV=2	3KX80	F	Permease family	COG2233	Xanthine/uracil permease	F	Nucleotide transport and metabolism	KOG1292	[F]	Nucleotide transport and metabolism;	Xanthine/uracil transporters	-
Os01g0254000	Os01g0254000	7.41991	1.19383	0	0	up	235.344	226.842	231.868	124.109	126.826	124.746	9796	9745	7988	5661	4714	4141	GO:0042073;GO:0042147;GO:0007030;GO:0030968;GO:0036064;GO:1903441;GO:1904801;GO:1990386;GO:0003924;GO:0007005;GO:0015630;GO:0005795;GO:0005764;GO:0030334;GO:0007059;GO:0005765;GO:0005829;GO:0031503;GO:0007476;GO:0000226;GO:0034067;GO:0005929;GO:0002786;GO:0000139;GO:0016192;GO:0000935;GO:0005874;GO:0070863;GO:0010883;GO:0007276;GO:0007431;GO:0045335;GO:0031902;GO:0015031;GO:0005789;GO:0032258;GO:…	BP;BP;BP;BP;CC;BP;BP;BP;MF;BP;CC;CC;CC;BP;BP;CC;CC;BP;BP;BP;BP;CC;BP;CC;BP;CC;CC;BP;BP;BP;BP;CC;CC;BP;CC;BP;BP;BP;BP;BP;CC;BP;BP;BP;BP;BP;BP;CC;BP;BP;BP;CC;BP;BP;BP;BP;BP;BP;CC;BP;BP;BP;CC;CC;BP;CC;BP;CC;CC;CC;BP;BP;BP;BP;CC;BP;BP;CC;CC;MF;BP;BP;BP;CC;BP;CC;BP;MF;BP;BP;BP;CC;BP;MF;CC;BP;CC;CC;CC;BP;BP;BP;BP;BP;CC;BP;BP;BP;CC;CC;BP;MF;BP;BP;BP;MF;BP;BP;MF;CC;CC;MF;BP;CC;MF;BP;BP;CC;BP;BP;BP;BP;CC;…	intraciliary transport;retrograde transport, endosome to Golgi;Golgi organization;endoplasmic reticulum unfolded protein response;ciliary basal body;protein localization to ciliary membrane;positive regulation of neuron remodeling;mitotic cleavage furrow ingression;GTPase activity;mitochondrion organization;microtubule cytoskeleton;Golgi stack;lysosome;regulation of cell migration;chromosome segr…	K07953	ko04141	Protein processing in endoplasmic reticulum	GTP-binding protein SAR1A-like [Oryza glaberrima]	PF00025.25	ADP-ribosylation factor family	GTP-binding protein SAR1A OS=Arabidopsis thaliana OX=3702 GN=SAR1A PE=2 SV=1	3KTH2	U	Belongs to the small GTPase superfamily. SAR1 family	COG1100	GTPase SAR1 family domain	R	General function prediction only	KOG0077	[U]	Intracellular trafficking, secretion, and vesicular transport;	Vesicle coat complex COPII, GTPase subunit SAR1	-
Os09g0499000	Os09g0499000	7.47017	1.61036	0	0	up	287.857	272.01	270.296	107.18	112.254	117.57	12702	12388	9872	5183	4423	4137	GO:0010043;GO:0016310;GO:0016301;GO:0045893;GO:0009409;GO:0006979;GO:0046686;GO:0005634;GO:0000325;	BP;BP;MF;BP;BP;BP;BP;CC;CC;	response to zinc ion;phosphorylation;kinase activity;positive regulation of DNA-templated transcription;response to cold;response to oxidative stress;response to cadmium ion;nucleus;plant-type vacuole;	-	-	-	uncharacterized protein LOC4347474 [Oryza sativa Japonica Group]	-	-	Protein OXIDATIVE STRESS 3 LIKE 2 OS=Arabidopsis thaliana OX=3702 GN=O3L2 PE=3 SV=1	3KM32	K	RNA binding	-	-	-	-	KOG4210	[K]	Transcription;	Nuclear localization sequence binding protein	-
Os02g0658200	Os02g0658200	3.97068	4.53259	0	0	up	55.8331	64.5011	56.2037	3.3325	2.86369	3.16635	1557	1857	1297	102	72	71	-	-	-	-	-	-	uncharacterized protein LOC4330208 [Oryza sativa Japonica Group]	PF00628.33	PHD-finger	-	3M7GR	S	BEST Arabidopsis thaliana protein match is	-	-	-	-	-	-	-	-	-
Os04g0578400	Os04g0578400	3.78195	3.79819	0	0	up	40.0167	41.0291	39.8851	3.42969	3.12504	4.2602	2316	2451	1911	218	162	197	GO:0046872;GO:0016491;GO:0016117;GO:0052611;GO:0031969;GO:0052610;GO:0005506;GO:0016787;GO:0016123;	MF;MF;BP;MF;CC;MF;MF;MF;BP;	metal ion binding;oxidoreductase activity;carotenoid biosynthetic process;beta-carotene 3-hydroxylase activity;chloroplast membrane;beta-cryptoxanthin hydroxylase activity;iron ion binding;hydrolase activity;xanthophyll biosynthetic process;	K15746	ko00906;ko01110;ko01100	Carotenoid biosynthesis;Biosynthesis of secondary metabolites;Metabolic pathways	beta-carotene hydroxylase 2, chloroplastic [Oryza sativa Japonica Group]	-	-	Beta-carotene 3-hydroxylase, chloroplastic OS=Gentiana lutea OX=38851 GN=BHY PE=2 SV=1	3KNE3	S	Belongs to the sterol desaturase family	-	-	-	-	-	-	-	-	-
Os10g0437600	Os10g0437600	5.62394	1.47517	0	0	up	70.2882	72.7165	74.0855	33.877	31.7195	30.9424	8105	8653	7070	4281	3266	2845	GO:0019863;GO:0019252;GO:0009569;GO:0005978;GO:0009011;GO:0005982;GO:0004373;GO:0009501;GO:0009960;GO:0009507;GO:0102502;GO:0043531;GO:0033201;GO:0009570;GO:0009536;GO:0010021;GO:0005829;	MF;BP;CC;BP;MF;BP;MF;CC;BP;CC;MF;MF;MF;CC;CC;BP;CC;	IgE binding;starch biosynthetic process;chloroplast starch grain;glycogen biosynthetic process;alpha-1,4-glucan glucosyltransferase (ADP-glucose donor) activity;starch metabolic process;alpha-1,4-glucan glucosyltransferase (UDP-glucose donor) activity;amyloplast;endosperm development;chloroplast;obsolete ADP-glucose-starch glucosyltransferase activity;ADP binding;obsolete alpha-1,4-glucan synthas…	K00703	ko00500;ko01110;ko01100	Starch and sucrose metabolism;Biosynthesis of secondary metabolites;Metabolic pathways	soluble starch synthase 2-1, chloroplastic/amyloplastic [Oryza sativa Japonica Group]	PF08323.15	Starch synthase catalytic domain	Soluble starch synthase 2-1, chloroplastic/amyloplastic OS=Oryza sativa subsp. japonica OX=39947 GN=SSII-1 PE=2 SV=2	3KWC4	H	Belongs to the glycosyltransferase 1 family. Bacterial plant glycogen synthase subfamily	COG0297	Glycogen synthase	G	Carbohydrate transport and metabolism	-	-	-	-	-
Os05g0132100	Os05g0132100	5.25907	-1.7631	0	0	down	18.0246	18.1181	18.4622	73.4244	77.2549	75.4987	1616	1744	1437	7584	6493	5567	GO:0009651;GO:0010311;GO:1905329;GO:0009274;GO:0050832;GO:0005730;GO:0015645;GO:0030182;GO:0008203;GO:0042760;GO:0016114;GO:0010976;GO:0090434;GO:0051047;GO:0000038;GO:0005743;GO:0020003;GO:0090432;GO:0080024;GO:0019217;GO:0005829;GO:0005811;GO:0019432;GO:0006635;GO:0032024;GO:0050197;GO:0045938;GO:0010025;GO:0007283;GO:0016620;GO:0009744;GO:0009411;GO:0019605;GO:0001676;GO:0032869;GO:0043539;GO:…	BP;BP;BP;CC;BP;CC;MF;BP;BP;BP;BP;BP;MF;BP;BP;CC;CC;MF;BP;BP;CC;CC;BP;BP;BP;MF;BP;BP;BP;MF;BP;BP;BP;BP;BP;MF;BP;BP;BP;CC;CC;CC;MF;BP;BP;BP;MF;BP;CC;MF;MF;MF;BP;MF;BP;CC;BP;BP;CC;BP;CC;BP;BP;CC;CC;MF;BP;BP;BP;BP;BP;MF;CC;BP;MF;BP;MF;CC;BP;MF;BP;MF;BP;BP;CC;MF;BP;BP;CC;CC;BP;BP;BP;BP;BP;BP;MF;CC;MF;MF;BP;MF;BP;MF;CC;CC;BP;MF;CC;BP;MF;BP;BP;BP;BP;CC;MF;BP;BP;BP;MF;BP;BP;BP;BP;MF;MF;BP;MF;MF;MF;MF;MF;…	response to salt stress;lateral root formation;sphingoid long-chain base transport;peptidoglycan-based cell wall;defense response to fungus;nucleolus;fatty acid ligase activity;neuron differentiation;cholesterol metabolic process;very long-chain fatty acid catabolic process;terpenoid biosynthetic process;positive regulation of neuron projection development;oleoyl-CoA ligase activity;positive regu…	K01897	ko04146;ko01100;ko00071;ko00061;ko01212	Peroxisome;Metabolic pathways;Fatty acid degradation;Fatty acid biosynthesis;Fatty acid metabolism	long chain acyl-CoA synthetase 1 [Oryza sativa Japonica Group]	PF00501.32	AMP-binding enzyme	Long chain acyl-CoA synthetase 1 OS=Arabidopsis thaliana OX=3702 GN=LACS1 PE=2 SV=1	3KVY1	I	AMP-binding enzyme	COG1022	Long-chain acyl-CoA synthetase (AMP-forming)	I	Lipid transport and metabolism	KOG1256	[I]	Lipid transport and metabolism;	Long-chain acyl-CoA synthetases (AMP-forming)	-
Os06g0661766	Os06g0661766	7.88252	2.1039	0	0	up	449.794	429.183	433.225	124.11	126.239	127.823	15221	14989	12133	4602	3815	3449	-	-	-	-	-	-	uncharacterized protein LOC9271699 [Oryza sativa Japonica Group]	-	-	-	3M0J6	-	-	-	-	-	-	-	-	-	-	-
Os03g0157900	Os03g0157900	8.48153	1.30949	0	0	up	514.345	507.412	490.879	250.223	252.951	252.624	33912	34527	26785	18078	14892	13281	GO:0005737;GO:0009534;GO:0008615;GO:0042802;GO:0004648;GO:0042803;GO:0006564;GO:0070062;GO:0009507;GO:0006563;GO:0030170;GO:0009570;GO:0009536;GO:0005829;	CC;CC;BP;MF;MF;MF;BP;CC;CC;BP;MF;CC;CC;CC;	cytoplasm;chloroplast thylakoid;pyridoxine biosynthetic process;identical protein binding;O-phospho-L-serine:2-oxoglutarate aminotransferase activity;protein homodimerization activity;L-serine biosynthetic process;extracellular exosome;chloroplast;L-serine metabolic process;pyridoxal phosphate binding;chloroplast stroma;plastid;cytosol;	K00831	ko00270;ko00260;ko01230;ko00750;ko01200;ko01100	Cysteine and methionine metabolism;Glycine, serine and threonine metabolism;Biosynthesis of amino acids;Vitamin B6 metabolism;Carbon metabolism;Metabolic pathways	phosphoserine aminotransferase 1, chloroplastic [Oryza sativa Japonica Group]	PF00266.23	Aminotransferase class-V	Phosphoserine aminotransferase 1, chloroplastic OS=Arabidopsis thaliana OX=3702 GN=PSAT1 PE=1 SV=1	3KSZP	E	Phosphoserine aminotransferase	COG1932	Phosphoserine aminotransferase	HE	-	KOG2790	[HE]	Coenzyme transport and metabolism; Amino acid transport and metabolism;	Phosphoserine aminotransferase	-
Os05g0542500	Os05g0542500	4.14269	5.98494	0	0	up	99.9664	109.7	104.485	2.03495	1.92522	1.90145	3856	4364	3334	88	70	62	GO:0050826;GO:0050821;GO:1902584;GO:0009414;GO:0005634;GO:0010227;GO:0005829;	BP;BP;BP;BP;CC;BP;CC;	response to freezing;protein stabilization;positive regulation of response to water deprivation;response to water deprivation;nucleus;floral organ abscission;cytosol;	-	-	-	late embryogenesis abundant protein 19 [Oryza sativa Japonica Group]	PF02987.20	Late embryogenesis abundant protein	Late embryogenesis abundant protein 19 OS=Oryza sativa subsp. japonica OX=39947 GN=LEA19 PE=2 SV=1	3M6D6	S	late embryogenesis abundant protein	-	-	-	-	KOG4744	[S]	Function unknown;	Uncharacterized conserved protein	-
Os03g0172100	Os03g0172100	5.8584	3.48376	0	0	up	178.654	165.931	166.563	20.9464	17.2517	17.9459	3612	3462	2787	465	312	290	-	-	-	-	-	-	uncharacterized protein LOC4331781 [Oryza sativa Japonica Group]	PF18614.5	RNase II-type exonuclease C-terminal S1 domain	-	3M872	-	-	-	-	-	-	-	-	-	-	-
Os08g0120500	Os08g0120500	7.02084	2.17158	0	0	up	248.735	240.324	248.038	67.9416	68.5682	65.63	26830	26638	21785	8028	6514	5639	GO:0009651;GO:1905461;GO:0045892;GO:0043508;GO:1905064;GO:0006915;GO:0003743;GO:0071222;GO:1901224;GO:0030509;GO:0009723;GO:0043066;GO:0003729;GO:1904706;GO:0050729;GO:0060940;GO:0043279;GO:0005829;GO:0005737;GO:0034393;GO:0043022;GO:0009615;GO:0009873;GO:0009725;GO:1900016;GO:0009536;GO:0051246;GO:0006417;GO:0009646;GO:0005794;GO:0003723;GO:2000353;GO:0005634;GO:0090549;GO:1904761;	BP;BP;BP;BP;BP;BP;MF;BP;BP;BP;BP;BP;MF;BP;BP;BP;BP;CC;CC;BP;MF;BP;BP;BP;BP;CC;BP;BP;BP;CC;MF;BP;CC;BP;BP;	response to salt stress;positive regulation of vascular associated smooth muscle cell apoptotic process;negative regulation of DNA-templated transcription;negative regulation of JUN kinase activity;negative regulation of vascular associated smooth muscle cell differentiation;apoptotic process;translation initiation factor activity;cellular response to lipopolysaccharide;positive regulation of non…	-	-	-	uncharacterized protein LOC4344544 [Oryza sativa Japonica Group]	PF02847.21	MA3 domain	MA3 DOMAIN-CONTAINING TRANSLATION REGULATORY FACTOR 1 OS=Arabidopsis thaliana OX=3702 GN=MRF1 PE=1 SV=1	3KV21	T	Programmed cell death protein 4	-	-	-	-	KOG0403	[T]	Signal transduction mechanisms;	Neoplastic transformation suppressor Pdcd4/MA-3, contains MA3 domain	-
Os06g0676700	Os06g0676700	2.74961	4.67224	0	0	up	19.9638	22.9964	21.3059	0.799991	1.07774	1.20494	2221	2632	1955	101	110	109	GO:0010411;GO:0008422;GO:0046527;GO:0070821;GO:0031965;GO:0045493;GO:0050885;GO:0016160;GO:0071555;GO:0003007;GO:0004564;GO:0005764;GO:0005903;GO:1990929;GO:0043202;GO:0005985;GO:0005765;GO:0005829;GO:0007040;GO:0009744;GO:0042742;GO:0044654;GO:0033919;GO:0046686;GO:0000023;GO:0044011;GO:0035904;GO:0000272;GO:0046556;GO:0060048;GO:0043687;GO:0035577;GO:0030246;GO:0005789;GO:0061720;GO:0031288;GO:…	BP;MF;MF;CC;CC;BP;BP;MF;BP;BP;MF;CC;CC;MF;CC;BP;CC;CC;BP;BP;BP;MF;MF;BP;BP;BP;BP;BP;MF;BP;BP;CC;MF;CC;BP;BP;BP;BP;CC;BP;BP;CC;CC;CC;BP;BP;CC;CC;BP;MF;BP;CC;CC;BP;MF;BP;BP;CC;MF;BP;BP;MF;BP;BP;MF;MF;CC;BP;MF;BP;CC;BP;BP;BP;MF;MF;CC;MF;BP;CC;CC;MF;BP;MF;MF;BP;CC;BP;BP;CC;BP;BP;BP;CC;BP;BP;BP;MF;BP;BP;MF;BP;BP;CC;BP;BP;MF;BP;CC;BP;CC;MF;MF;CC;MF;BP;CC;	xyloglucan metabolic process;beta-glucosidase activity;glucosyltransferase activity;tertiary granule membrane;nuclear membrane;xylan catabolic process;neuromuscular process controlling balance;amylase activity;cell wall organization;heart morphogenesis;beta-fructofuranosidase activity;lysosome;brush border;sulfoquinovosidase activity;lysosomal lumen;sucrose metabolic process;lysosomal membrane;cy…	K01187	ko00052;ko00500;ko01100	Galactose metabolism;Starch and sucrose metabolism;Metabolic pathways	probable alpha-glucosidase Os06g0675700 [Oryza sativa Japonica Group]	PF01055.30	Glycosyl hydrolases family 31 TIM-barrel domain	Probable alpha-glucosidase Os06g0675700 OS=Oryza sativa subsp. japonica OX=39947 GN=Os06g0675700 PE=1 SV=1	3KSW3	G	Belongs to the glycosyl hydrolase 31 family	COG1501	Alpha-glucosidase/xylosidase, GH31 family	G	Carbohydrate transport and metabolism	KOG1065	[G]	Carbohydrate transport and metabolism;	Maltase glucoamylase and related hydrolases, glycosyl hydrolase family 31	-
Os01g0314000	Os01g0314000	3.42929	3.44922	0	0	up	28.1656	26.7436	28.2579	2.73291	3.46802	2.95802	2001	1938	1625	222	225	167	-	-	-	-	-	-	uncharacterized protein LOC9272492 [Oryza sativa Japonica Group]	PF20235.2	PIR2-like, helical domain	-	3M389	S	Protein of unknown function (DUF3615)	-	-	-	-	-	-	-	-	-
Os01g0318202	Os01g0318202	5.93966	1.7841	0	0	up	101.904	101.382	98.1896	36.5166	34.8738	37.0165	8375	8599	6678	3289	2559	2426	-	-	-	-	-	-	-	-	-	-	3M5V3	-	-	-	-	-	-	-	-	-	-	Trihelix
Os01g0747300	Os01g0747300	6.26152	2.42786	0	0	up	160.131	154.672	152.532	36.0302	37.5592	36.0825	8567	8544	6707	2097	1756	1483	-	-	-	-	-	-	uncharacterized protein LOC4325540 [Oryza sativa Japonica Group]	PF04720.16	PDDEXK-like family of unknown function	-	3KY0B	S	Plant-specific domain TIGR01615 family protein, expressed	-	-	-	-	-	-	-	-	-
Os03g0757900	Os03g0757900	6.34538	1.65566	0	0	up	133.618	128.435	121.795	49.7811	50.222	50.9277	10307	10224	7775	4208	3459	3133	GO:0051287;GO:0089714;GO:0004519;GO:0042802;GO:0009103;GO:0034214;GO:0030206;GO:0042121;GO:0071555;GO:0000003;GO:0040025;GO:0009246;GO:0001702;GO:0099503;GO:0007427;GO:0016055;GO:0005975;GO:0005829;GO:0005737;GO:0045232;GO:0008543;GO:0006970;GO:0015012;GO:0009792;GO:0007509;GO:0042803;GO:0036460;GO:0045227;GO:0007367;GO:0044010;GO:0002009;GO:0003979;GO:0052546;GO:0009505;GO:0000271;GO:0018991;GO:…	MF;MF;MF;MF;BP;BP;BP;BP;BP;BP;BP;BP;BP;CC;BP;BP;BP;CC;CC;BP;BP;BP;BP;BP;BP;MF;BP;BP;BP;BP;BP;MF;BP;CC;BP;BP;BP;BP;BP;BP;BP;MF;MF;CC;MF;CC;CC;	NAD binding;UDP-N-acetyl-D-mannosamine dehydrogenase activity;endonuclease activity;identical protein binding;lipopolysaccharide biosynthetic process;protein hexamerization;chondroitin sulfate biosynthetic process;alginic acid biosynthetic process;cell wall organization;obsolete reproduction;vulval development;enterobacterial common antigen biosynthetic process;gastrulation with mouth forming sec…	K00012	ko00520;ko00053;ko00040;ko01100	Amino sugar and nucleotide sugar metabolism;Ascorbate and aldarate metabolism;Pentose and glucuronate interconversions;Metabolic pathways	uDP-glucose 6-dehydrogenase 3 [Oryza sativa Japonica Group]	PF03721.18	UDP-glucose/GDP-mannose dehydrogenase family, NAD binding domain	UDP-glucose 6-dehydrogenase 3 OS=Oryza sativa subsp. japonica OX=39947 GN=UGD3 PE=2 SV=1	3KYDA	GT	UDP-glucose 6-dehydrogenase	COG1004	UDP-glucose 6-dehydrogenase	M	Cell wall/membrane/envelope biogenesis	KOG2666	[GT]	Carbohydrate transport and metabolism; Signal transduction mechanisms;	UDP-glucose/GDP-mannose dehydrogenase	-
Os07g0638300	Os07g0638300	4.2925	4.51071	0	0	up	75.7732	76.4132	73.5533	4.43356	3.38259	4.36692	3004	3126	2413	193	120	139	GO:0140824;GO:0009274;GO:0050832;GO:0042743;GO:0102039;GO:0008430;GO:0047184;GO:0042267;GO:0008283;GO:0005764;GO:0009409;GO:0043410;GO:0030101;GO:0007281;GO:0008785;GO:0005829;GO:0010231;GO:0071453;GO:0048538;GO:0048144;GO:0001501;GO:0032496;GO:0009941;GO:2001240;GO:0030194;GO:0004601;GO:0035578;GO:0097191;GO:0045454;GO:0042098;GO:0098869;GO:0034599;GO:0032843;GO:0002357;GO:0043066;GO:0048471;GO:…	MF;CC;BP;BP;MF;MF;MF;BP;BP;CC;BP;BP;BP;BP;MF;CC;BP;BP;BP;BP;BP;BP;CC;BP;BP;MF;CC;BP;BP;BP;BP;BP;MF;BP;BP;CC;CC;BP;CC;BP;BP;BP;BP;BP;CC;BP;BP;BP;BP;MF;BP;CC;CC;MF;BP;CC;CC;CC;BP;BP;MF;BP;CC;BP;BP;CC;BP;MF;MF;CC;MF;BP;BP;BP;MF;BP;BP;BP;BP;CC;BP;BP;BP;BP;MF;MF;MF;BP;CC;CC;CC;BP;BP;MF;MF;CC;MF;BP;CC;BP;CC;	thioredoxin-dependent peroxiredoxin activity;peptidoglycan-based cell wall;defense response to fungus;hydrogen peroxide metabolic process;NADH-dependent peroxiredoxin activity;selenium binding;1-acylglycerophosphocholine O-acyltransferase activity;natural killer cell mediated cytotoxicity;cell population proliferation;lysosome;response to cold;positive regulation of MAPK cascade;natural killer ce…	K11188	ko01110;ko01100;ko00940	Biosynthesis of secondary metabolites;Metabolic pathways;Phenylpropanoid biosynthesis	1-Cys peroxiredoxin A [Oryza sativa Japonica Group]	PF00578.25	AhpC/TSA family	1-Cys peroxiredoxin A OS=Oryza sativa subsp. japonica OX=39947 GN=Os07g0638300 PE=2 SV=1	3KXGQ	O	Thiol-specific peroxidase that catalyzes the reduction of hydrogen peroxide and organic hydroperoxides to water and alcohols, respectively (By similarity). Seems to contribute to the inhibition of germination during stress	COG0450	Alkyl hydroperoxide reductase subunit AhpC (peroxiredoxin)	V	Defense mechanisms	KOG0854	[O]	Posttranslational modification, protein turnover, chaperones;	Alkyl hydroperoxide reductase, thiol specific antioxidant and related enzymes	-
Os01g0266800	Os01g0266800	6.97173	1.77819	0	0	up	209.821	205.84	205.922	75.4909	78.4527	70.3049	15218	15407	12360	6000	5081	4066	GO:0042147;GO:0043231;GO:0045332;GO:0015819;GO:0080144;GO:0015174;GO:0016020;GO:0005768;GO:0061459;GO:0005765;GO:0005829;GO:0005737;GO:1903826;GO:0015189;GO:0005802;GO:0010508;GO:0031966;GO:0034488;GO:0005783;GO:0055085;GO:0031090;GO:0005739;GO:0000329;	BP;CC;BP;BP;BP;MF;CC;CC;MF;CC;CC;CC;BP;MF;CC;BP;CC;BP;CC;BP;CC;CC;CC;	retrograde transport, endosome to Golgi;intracellular membrane-bounded organelle;phospholipid translocation;lysine transport;intracellular amino acid homeostasis;basic amino acid transmembrane transporter activity;membrane;endosome;L-arginine transmembrane transporter activity;lysosomal membrane;cytosol;cytoplasm;L-arginine transmembrane transport;L-lysine transmembrane transporter activity;trans…	K23678	-	-	uncharacterized protein LOC4324377 isoform X1 [Oryza sativa Japonica Group]	PF04193.18	PQ loop repeat	Probable vacuolar amino acid transporter YPQ1 OS=Saccharomyces cerevisiae (strain ATCC 204508 / S288c) OX=559292 GN=YPQ1 PE=1 SV=1	3KWNK	S	Repeated motif present between transmembrane helices in cystinosin, yeast ERS1p, mannose-P-dolichol utilization defect 1, and other hypothetical proteins.	-	-	-	-	KOG2913	[S]	Function unknown;	Predicted membrane protein	-
Os05g0519700	Os05g0519700	3.94357	4.76985	0	0	up	60.0621	64.9166	59.6374	2.64672	2.85173	2.87023	7482	8338	6150	361	318	289	GO:0043335;GO:0051087;GO:0009658;GO:0009274;GO:0042802;GO:0009408;GO:0009507;GO:0042026;GO:0140545;GO:0051085;GO:0051082;GO:0005635;GO:0140453;GO:0045727;GO:0005524;GO:0016020;GO:0005829;GO:0005737;GO:0071456;GO:0070370;GO:0034605;GO:0016887;GO:0009570;GO:0009536;GO:0031249;GO:0071218;GO:0005739;GO:0009532;GO:0009941;GO:0005634;GO:0140602;GO:0051787;GO:0005886;	BP;MF;BP;CC;MF;BP;CC;BP;MF;BP;MF;CC;CC;BP;MF;CC;CC;CC;BP;BP;BP;MF;CC;CC;MF;BP;CC;CC;CC;CC;CC;MF;CC;	protein unfolding;protein-folding chaperone binding;chloroplast organization;peptidoglycan-based cell wall;identical protein binding;response to heat;chloroplast;protein refolding;ATP-dependent protein disaggregase activity;chaperone cofactor-dependent protein refolding;unfolded protein binding;nuclear envelope;protein aggregate center;positive regulation of translation;ATP binding;membrane;cytos…	K03695	-	-	chaperone protein ClpB1 isoform 1 [Oryza sativa Japonica Group]	PF07724.18	AAA domain (Cdc48 subfamily)	Chaperone protein ClpB1 OS=Oryza sativa subsp. japonica OX=39947 GN=CLPB1 PE=2 SV=1	3KPAT	O	Belongs to the ClpA ClpB family	COG0542	ATP-dependent Clp protease, ATP-binding subunit ClpA	O	Posttranslational modification, protein turnover, chaperones	KOG1051	[O]	Posttranslational modification, protein turnover, chaperones;	Chaperone HSP104 and related ATP-dependent Clp proteases	-
Os07g0655300	Os07g0655300	6.59036	1.39672	0	0	up	144.73	137.757	134.353	63.8586	64.8697	67.462	10152	9973	7800	4909	4063	3773	GO:0009651;GO:0009952;GO:0070936;GO:0031672;GO:0045879;GO:0009737;GO:0035249;GO:0000976;GO:0050821;GO:0071233;GO:0097237;GO:0031398;GO:0001654;GO:0030163;GO:1990756;GO:0005829;GO:0030162;GO:0036268;GO:0060586;GO:0035640;GO:0007616;GO:0045938;GO:0014032;GO:0007367;GO:0048512;GO:0000785;GO:0098528;GO:0015629;GO:0031430;GO:0006355;GO:0046982;GO:0031463;GO:0032888;GO:0010187;GO:0043161;GO:0061629;GO:…	BP;BP;BP;CC;BP;BP;BP;MF;BP;BP;BP;BP;BP;BP;MF;CC;BP;BP;BP;BP;BP;BP;BP;BP;BP;CC;BP;CC;CC;BP;MF;CC;BP;BP;BP;MF;BP;BP;BP;BP;BP;BP;BP;BP;CC;BP;CC;BP;BP;BP;BP;MF;BP;BP;CC;BP;MF;BP;BP;MF;CC;BP;CC;MF;BP;BP;BP;CC;CC;CC;BP;BP;BP;BP;MF;BP;BP;MF;MF;BP;BP;BP;BP;BP;BP;CC;MF;BP;BP;CC;BP;MF;BP;BP;CC;BP;CC;CC;BP;CC;MF;MF;BP;BP;CC;BP;BP;BP;BP;CC;BP;BP;MF;CC;BP;BP;BP;BP;MF;CC;BP;BP;BP;BP;BP;BP;MF;MF;BP;BP;MF;BP;BP;…	response to salt stress;anterior/posterior pattern specification;protein K48-linked ubiquitination;A band;negative regulation of smoothened signaling pathway;response to abscisic acid;synaptic transmission, glutamatergic;transcription cis-regulatory region binding;protein stabilization;cellular response to L-leucine;cellular response to toxic substance;positive regulation of protein ubiquitinatio…	K10523	-	-	BTB/POZ and MATH domain-containing protein 1 [Oryza sativa Japonica Group]	PF00651.35	BTB/POZ domain	BTB/POZ and MATH domain-containing protein 2 OS=Arabidopsis thaliana OX=3702 GN=BPM2 PE=1 SV=1	3KS6R	D	Broad-Complex, Tramtrack and Bric a brac	-	-	-	-	KOG1987	[DR]	Cell cycle control, cell division, chromosome partitioning; General function prediction only;	Speckle-type POZ protein SPOP and related proteins with TRAF, MATH and BTB/POZ domains	-
Os02g0631200	Os02g0631200	5.99533	1.77862	0	0	up	107.166	105.015	104.63	38.3606	38.3199	34.9517	9738	9720	7835	3896	3150	2579	-	-	-	-	-	-	uncharacterized protein LOC4330057 [Oryza sativa Japonica Group]	PF12579.12	Protein of unknown function (DUF3755)	-	3KX7V	S	Protein of unknown function (DUF3755)	-	-	-	-	-	-	-	-	-
Os04g0584600	Os04g0584600	7.02588	1.74659	0	0	up	219.248	212.195	207.173	81.3217	76.175	77.8669	19490	19508	15264	7934	6058	5532	GO:0009651;GO:0009737;GO:0020004;GO:0050832;GO:0051592;GO:0045727;GO:0009409;GO:0009931;GO:0005829;GO:0031514;GO:1900055;GO:0071889;GO:1901002;GO:0080092;GO:0071215;GO:0009751;GO:0030335;GO:0009414;GO:0004698;GO:0004723;GO:0018107;GO:0030154;GO:0009617;GO:0032991;GO:0033163;GO:0009877;GO:0005509;GO:0005789;GO:0004722;GO:0004683;GO:0018105;GO:0010359;GO:0016310;GO:0010152;GO:0010150;GO:0009536;GO:…	BP;BP;CC;BP;BP;BP;BP;MF;CC;CC;BP;MF;BP;BP;BP;BP;BP;BP;MF;MF;BP;BP;BP;CC;CC;BP;MF;CC;MF;MF;BP;BP;BP;BP;BP;CC;CC;MF;BP;MF;BP;MF;CC;BP;CC;BP;BP;BP;CC;CC;BP;BP;BP;BP;BP;CC;MF;BP;CC;BP;MF;CC;MF;BP;BP;BP;MF;CC;BP;BP;CC;BP;BP;BP;BP;BP;MF;BP;BP;BP;MF;BP;CC;CC;MF;CC;CC;BP;CC;BP;BP;MF;CC;	response to salt stress;response to abscisic acid;symbiont-containing vacuolar space;defense response to fungus;response to calcium ion;positive regulation of translation;response to cold;calcium-dependent protein serine/threonine kinase activity;cytosol;motile cilium;regulation of leaf senescence;14-3-3 protein binding;positive regulation of response to salt stress;regulation of pollen tube grow…	K13412	ko04626	Plant-pathogen interaction	calcium-dependent protein kinase 13 [Oryza sativa Japonica Group]	PF00069.29	Protein kinase domain	Calcium-dependent protein kinase 13 OS=Oryza sativa subsp. japonica OX=39947 GN=CPK13 PE=2 SV=1	3KNP8	T	Calcium-dependent protein kinase	COG2815	PASTA domain, binds beta-lactams	M	Cell wall/membrane/envelope biogenesis	KOG0032	[T]	Signal transduction mechanisms;	Ca2+/calmodulin-dependent protein kinase, EF-Hand protein superfamily	-
Os05g0447700	Os05g0447700	7.66265	1.99637	0	0	up	363.89	370.371	350.641	108.561	111.51	116.817	30322	31852	24182	9913	8297	7762	-	-	-	-	-	-	uncharacterized protein LOC127774535 [Oryza glaberrima]	PF14559.10	Tetratricopeptide repeat	-	3KSQZ	S	Tetratricopeptide repeat (TPR)-like superfamily protein	COG3063	Type IV pilus assembly protein PilF/PilW	NW	-	-	-	-	-	-
Os08g0339200	Os08g0339200	7.87207	3.13832	0	0	up	627.004	623.963	611.8	89.2197	83.9089	88.7416	28813	29592	23268	4493	3443	3252	GO:0005737;GO:0046872;GO:0019478;GO:0008270;GO:0005634;GO:0051499;	CC;MF;BP;MF;CC;MF;	cytoplasm;metal ion binding;D-amino acid catabolic process;zinc ion binding;nucleus;D-aminoacyl-tRNA deacylase activity;	K09716	-	-	D-aminoacyl-tRNA deacylase [Oryza sativa Japonica Group]	PF04414.16	D-aminoacyl-tRNA deacylase	D-aminoacyl-tRNA deacylase OS=Arabidopsis thaliana OX=3702 GN=GEK1 PE=1 SV=2	3KNA1	S	D-aminoacyl-tRNA deacylase	COG1650	D-tyrosyl-tRNA(Tyr) deacylase	J	Translation, ribosomal structure and biogenesis	-	-	-	-	-
Os03g0128700	Os03g0128700	5.54991	2.01324	0	0	up	85.9443	81.0265	80.8367	26.264	26.3951	23.251	9627	9367	7494	3224	2640	2077	GO:0009651;GO:0009737;GO:0020004;GO:0050832;GO:0051592;GO:0010976;GO:0045727;GO:0009409;GO:0009931;GO:0005829;GO:0031514;GO:1900055;GO:0071889;GO:1901002;GO:0080092;GO:0071215;GO:0009751;GO:0030335;GO:0009414;GO:0004698;GO:0004723;GO:0018107;GO:0030154;GO:0009617;GO:0032991;GO:0033163;GO:0009877;GO:0005509;GO:0060267;GO:0005789;GO:0004722;GO:0004683;GO:0043066;GO:0018105;GO:0043065;GO:0010359;GO:…	BP;BP;CC;BP;BP;BP;BP;BP;MF;CC;CC;BP;MF;BP;BP;BP;BP;BP;BP;MF;MF;BP;BP;BP;CC;CC;BP;MF;BP;CC;MF;MF;BP;BP;BP;BP;BP;BP;BP;BP;CC;CC;MF;BP;MF;BP;BP;MF;BP;CC;BP;CC;BP;BP;BP;CC;CC;BP;BP;BP;BP;CC;MF;BP;BP;CC;BP;MF;CC;MF;BP;BP;BP;MF;CC;BP;BP;BP;CC;BP;BP;BP;BP;MF;BP;BP;MF;BP;CC;BP;MF;CC;CC;CC;BP;CC;BP;BP;MF;CC;	response to salt stress;response to abscisic acid;symbiont-containing vacuolar space;defense response to fungus;response to calcium ion;positive regulation of neuron projection development;positive regulation of translation;response to cold;calcium-dependent protein serine/threonine kinase activity;cytosol;motile cilium;regulation of leaf senescence;14-3-3 protein binding;positive regulation of r…	K13412	ko04626	Plant-pathogen interaction	calcium-dependent protein kinase 7 [Oryza sativa Japonica Group]	PF00069.29	Protein kinase domain	Calcium-dependent protein kinase 7 OS=Oryza sativa subsp. japonica OX=39947 GN=CPK7 PE=2 SV=2	3KVV7	T	Protein kinase domain	COG2815	PASTA domain, binds beta-lactams	M	Cell wall/membrane/envelope biogenesis	KOG0032	[T]	Signal transduction mechanisms;	Ca2+/calmodulin-dependent protein kinase, EF-Hand protein superfamily	-
Os06g0142200	Os06g0142200	9.6963	3.08733	0	0	up	2170.28	2127.24	2176.1	319.731	326.658	307.38	65620	66710	54439	10416	8763	7363	GO:0016020;GO:0009877;	CC;BP;	membrane;nodulation;	-	-	-	early nodulin-93 [Oryza sativa Japonica Group]	PF03386.18	Early nodulin 93 ENOD93 protein	Early nodulin-93 OS=Glycine max OX=3847 PE=2 SV=1	3GJS1	S	Early nodulin-93-like	-	-	-	-	-	-	-	-	-
Os04g0605500	Os04g0605500	5.02039	1.91705	0	0	up	53.173	54.9599	55.5748	18.235	18.0032	17.6432	7684	8180	6640	2863	2323	2016	GO:1903078;GO:0031402;GO:0009274;GO:0051599;GO:0031095;GO:0090280;GO:0000902;GO:0097110;GO:0060113;GO:0031965;GO:0019829;GO:0030506;GO:0050885;GO:0030182;GO:0042734;GO:0098703;GO:1903779;GO:0070509;GO:0005793;GO:0009706;GO:0008217;GO:0050910;GO:0086036;GO:1903561;GO:0098839;GO:0097623;GO:0005635;GO:0031775;GO:0045823;GO:0009409;GO:0055081;GO:0106222;GO:0071383;GO:0031673;GO:0036376;GO:0008656;GO:…	BP;MF;CC;BP;CC;BP;BP;MF;BP;CC;MF;MF;BP;BP;CC;BP;BP;BP;CC;CC;BP;BP;BP;CC;CC;BP;CC;MF;BP;BP;BP;MF;BP;CC;BP;MF;BP;CC;CC;BP;CC;CC;BP;BP;BP;BP;CC;BP;BP;BP;CC;CC;MF;BP;CC;CC;BP;MF;BP;BP;BP;BP;MF;BP;BP;BP;BP;BP;CC;BP;CC;BP;BP;MF;CC;BP;CC;CC;MF;BP;BP;CC;MF;BP;BP;BP;BP;BP;MF;BP;MF;CC;BP;BP;CC;BP;BP;MF;BP;BP;CC;CC;CC;BP;BP;BP;CC;BP;CC;BP;CC;BP;CC;CC;BP;BP;MF;CC;MF;BP;BP;BP;BP;BP;CC;BP;CC;BP;CC;CC;BP;BP;BP;…	positive regulation of protein localization to plasma membrane;sodium ion binding;peptidoglycan-based cell wall;response to hydrostatic pressure;platelet dense tubular network membrane;positive regulation of calcium ion import;cell morphogenesis;scaffold protein binding;inner ear receptor cell differentiation;nuclear membrane;ATPase-coupled monoatomic cation transmembrane transporter activity;ank…	K01537	-	-	calcium-transporting ATPase 5, plasma membrane-type [Oryza sativa Japonica Group]	PF00689.25	Cation transporting ATPase, C-terminus	Calcium-transporting ATPase 5, plasma membrane-type OS=Oryza sativa subsp. japonica OX=39947 GN=ACA5 PE=1 SV=2	3KMCU	P	This magnesium-dependent enzyme catalyzes the hydrolysis of ATP coupled with the transport of calcium	COG0474	Magnesium-transporting ATPase (P-type)	P	Inorganic ion transport and metabolism	KOG0204	[P]	Inorganic ion transport and metabolism;	Calcium transporting ATPase	-
Os04g0475600	Os04g0475600	5.42078	2.23003	0	0	up	82.9009	82.9412	77.1606	19.8796	22.8489	21.5415	5338	5512	4112	1403	1314	1106	GO:0009651;GO:0044249;GO:0048575;GO:0102111;GO:0045544;GO:1990641;GO:0033759;GO:0103055;GO:0010041;GO:0009852;GO:0010421;GO:0102652;GO:0002238;GO:0097237;GO:0005506;GO:0044550;GO:1901362;GO:0005829;GO:0031418;GO:0050474;GO:2000022;GO:0120091;GO:0103054;GO:0045487;GO:0042742;GO:0045543;GO:0047998;GO:0009686;GO:0009908;GO:0009751;GO:0030782;GO:0009413;GO:0009617;GO:0032259;GO:1901601;GO:0033760;GO:…	BP;BP;BP;MF;MF;BP;MF;MF;BP;BP;BP;MF;BP;BP;MF;BP;BP;CC;MF;MF;BP;MF;MF;BP;BP;MF;MF;BP;BP;BP;MF;BP;BP;BP;BP;MF;BP;MF;MF;MF;MF;MF;MF;BP;BP;MF;BP;BP;MF;BP;BP;MF;MF;BP;CC;MF;BP;BP;MF;BP;BP;MF;BP;MF;CC;BP;MF;MF;MF;MF;BP;BP;BP;BP;BP;BP;BP;MF;BP;MF;BP;MF;BP;BP;BP;BP;MF;BP;BP;BP;BP;BP;MF;CC;	response to salt stress;cellular biosynthetic process;short-day photoperiodism, flowering;gibberellin A20,2-oxoglutarate:oxygen oxidoreductase activity;gibberellin 20-oxidase activity;response to iron ion starvation;flavone synthase activity;gibberelli A15, 2-oxoglutarate:oxygen oxidoreductase activity;response to iron(III) ion;auxin catabolic process;hydrogen peroxide-mediated programmed cell de…	K23947	-	-	2-oxoglutarate-dependent dioxygenase DAO [Oryza sativa Japonica Group]	PF03171.24	2OG-Fe(II) oxygenase superfamily	2-oxoglutarate-dependent dioxygenase DAO OS=Oryza sativa subsp. japonica OX=39947 GN=DAO PE=1 SV=2	3KP5N	Q	Belongs to the iron ascorbate-dependent oxidoreductase family	COG3491	Isopenicillin N synthase and related dioxygenases	Q	Secondary metabolites biosynthesis, transport and catabolism	KOG0143	[QR]	Secondary metabolites biosynthesis, transport and catabolism; General function prediction only;	Iron/ascorbate family oxidoreductases	-
Os08g0169100	Os08g0169100	2.09175	6.53999	0	0	up	15.7532	13.9423	13.3035	0.210475	0.151362	0.202114	3405	3110	2380	50	30	35	-	-	-	-	-	-	-	-	-	-	-	-	-	-	-	-	-	-	-	-	-	-
Os04g0602500	Os04g0602500	3.79219	4.09169	0	0	up	43.1921	46.0679	44.162	3.05639	3.19407	3.42337	2782	3048	2369	216	186	177	GO:0009952;GO:0048546;GO:0045880;GO:0005576;GO:0071555;GO:0009506;GO:0030500;GO:0052793;GO:0035220;GO:0090090;GO:0009986;GO:0005788;GO:0004629;GO:1990697;GO:0016055;GO:0060348;GO:0008045;GO:0048076;GO:0021532;GO:0005615;GO:0009505;GO:0048190;GO:0035222;GO:0006507;GO:1990699;GO:0030178;GO:0016787;GO:0016298;GO:0007419;GO:0005886;	BP;BP;BP;CC;BP;CC;BP;MF;BP;BP;CC;CC;MF;BP;BP;BP;BP;BP;BP;CC;CC;BP;BP;BP;MF;BP;MF;MF;BP;CC;	anterior/posterior pattern specification;digestive tract morphogenesis;positive regulation of smoothened signaling pathway;extracellular region;cell wall organization;plasmodesma;regulation of bone mineralization;pectin acetylesterase activity;wing disc development;negative regulation of canonical Wnt signaling pathway;cell surface;endoplasmic reticulum lumen;phospholipase C activity;protein depa…	-	-	-	pectin acetylesterase 7 [Oryza sativa Japonica Group]	PF03283.17	Pectinacetylesterase	Pectin acetylesterase 7 OS=Arabidopsis thaliana OX=3702 GN=PAE7 PE=2 SV=1	3KSBR	M	Hydrolyzes acetyl esters in homogalacturonan regions of pectin. In type I primary cell wall, galacturonic acid residues of pectin can be acetylated at the O-2 and O-3 positions. Decreasing the degree of acetylation of pectin gels in vitro alters their physical properties	-	-	-	-	KOG4287	[M]	Cell wall/membrane/envelope biogenesis;	Pectin acetylesterase and similar proteins	-
Os01g0147900	Os01g0147900	9.617	1.08209	0	0	up	1042.7	1015.94	1017.79	591.944	612.923	594.586	43567	43810	35196	27102	22867	19810	GO:0006094;GO:0009658;GO:0045454;GO:0042802;GO:0080022;GO:0006642;GO:0009579;GO:0009507;GO:0061621;GO:0005507;GO:0097308;GO:0009506;GO:0019242;GO:0019863;GO:0032504;GO:0019682;GO:0030446;GO:0020015;GO:0009612;GO:0019253;GO:0019563;GO:0009986;GO:0030018;GO:0048046;GO:0005829;GO:0005737;GO:0006006;GO:0016853;GO:0009267;GO:0046166;GO:0009277;GO:0008929;GO:0008340;GO:0042803;GO:0062040;GO:0006098;GO:…	BP;BP;BP;MF;BP;BP;CC;CC;BP;MF;BP;CC;BP;MF;BP;BP;CC;CC;BP;BP;BP;CC;CC;CC;CC;CC;BP;MF;BP;BP;CC;MF;BP;MF;CC;BP;BP;BP;BP;BP;BP;CC;CC;CC;BP;CC;BP;MF;MF;CC;BP;CC;CC;CC;MF;BP;CC;CC;BP;BP;CC;	gluconeogenesis;chloroplast organization;cell redox homeostasis;identical protein binding;primary root development;triglyceride mobilization;thylakoid;chloroplast;canonical glycolysis;copper ion binding;cellular response to farnesol;plasmodesma;methylglyoxal biosynthetic process;IgE binding;obsolete multicellular organism reproduction;glyceraldehyde-3-phosphate metabolic process;hyphal cell wall;…	K01803	ko01200;ko00051;ko01100;ko00710;ko00562;ko01230;ko00010;ko01110	Carbon metabolism;Fructose and mannose metabolism;Metabolic pathways;Carbon fixation by Calvin cycle;Inositol phosphate metabolism;Biosynthesis of amino acids;Glycolysis / Gluconeogenesis;Biosynthesis of secondary metabolites	triosephosphate isomerase, cytosolic [Oryza sativa Japonica Group]	PF00121.22	Triosephosphate isomerase	Triosephosphate isomerase, cytosolic OS=Oryza sativa subsp. japonica OX=39947 GN=TPI PE=1 SV=3	3G8AG	G	triosephosphate isomerase	COG0149	Triosephosphate isomerase	G	Carbohydrate transport and metabolism	KOG1643	[G]	Carbohydrate transport and metabolism;	Triosephosphate isomerase	-
[truncated: 4,993 more rows]

## Sheet: Supplementary table3
Table S3.GO enrichment analysis of differentially expressed genes
ONTOLOGY	ID	Description	GeneRatio	BgRatio	pValue	pAdjust	Count	upGeneID	downGeneID
[truncated: 20 more rows]

## Sheet: Supplementary table4
Table S4.KEGG pathway enrichment analysis of differentially expressed genes
Category	ID	Description	GeneRatio	BgRatio	pValue	pAdjust	Count	upGeneID	downGeneID
[truncated: 20 more rows]
